# Supplementary material for: Identification of single nucleotide polymorphism markers associated with resistance to bruchids (Callosobruchus spp.) in wild mungbean (Vigna radiata var. sublobata) and cultivated V. radiata through genotyping by sequencing and quantitative trait locus analysis
Source: BMC Plant Biol. 2016 Jul 15;16:159. doi: 10.1186/s12870-016-0847-8 (PMC4946214; doi:10.1186/s12870-016-0847-8)
Supplement: Additional file 1: Table S1. — List of all SNPs that are homozygous in the mapping parents and map to chromosome 1–11 of the mungbean reference sequence (Kang YJ, Kim SK, Kim MY, Lestari P, Kim KH, Ha BK, et al. Genome sequence of mungbean and insights into evolution within Vigna species. Nat Commun. 2014; doi:10.1038/ncomms6443). (XLSX 343 kb) [file 12870_2016_847_MOESM1_ESM.xlsx]

## Sheet: Title
Supplemental Table 1
List of all SNPs that are homozygous in the mapping parents and map to chromosome 1 - 11 of the mungbean reference sequence (Kang YJ, Kim SK, Kim MY, Lestari P, Kim KH, Ha BK, et al. Genome sequence of mungbean and insights into evolution within Vigna species. Nat Commun. 2014; doi:10.1038/ncomms6443). SNPs mapping to scaffold sequences have been omitted.

## Sheet: V2802 x NM94
Chromosome	Position	Genotype
		V2802	NM94
1	292963	A	G
1	363419	G	A
1	375196	T	G
1	375374	T	C
1	375390	G	A
1	375490	A	G
1	375521	A	G
1	377180	C	T
1	476692	C	T
1	476761	C	G
1	496521	G	A
1	520812	T	C
1	520834	G	C
1	520856	A	G
1	725158	C	T
1	763476	A	G
1	766181	A	C
1	774121	A	G
1	964137	G	A
1	1047508	A	C
1	1057544	G	A
1	1069499	A	T
1	1101501	T	C
1	1256388	A	G
1	1256390	G	T
1	1256952	T	C
1	1260064	G	C
1	1265887	C	T
1	1276701	G	A
1	1356931	T	C
1	1374894	T	C
1	1393727	A	T
1	1468212	G	A
1	1468222	A	G
1	1468237	G	A
1	1497005	T	C
1	1498609	C	T
1	1498613	C	A
1	1578304	T	C
1	1579699	T	C
1	1581833	G	C
1	1584081	T	G
1	1590231	T	C
1	1610334	G	A
1	1610346	C	G
1	1610417	T	G
1	1613495	T	G
1	1622781	T	G
1	1622802	G	A
1	1625817	C	T
1	1682835	A	G
1	1792172	T	G
1	2065544	T	A
1	2097943	A	G
1	2098478	T	C
1	2148738	T	G
1	2148765	T	C
1	2173009	T	C
1	2316748	T	C
1	2882395	A	T
1	3064481	T	G
1	3064482	A	T
1	3389273	T	A
1	3396744	G	A
1	3453905	G	C
1	3453983	G	C
1	4357519	G	A
1	4357522	T	C
1	4357528	C	A
1	4357707	G	C
1	4413108	C	T
1	4419800	G	C
1	4431511	G	A
1	4431547	A	T
1	4472490	G	A
1	4484509	C	T
1	4487710	A	G
1	4487888	G	C
1	4487929	C	A
1	4487950	T	G
1	4508790	G	A
1	4519167	T	C
1	4520234	T	C
1	4531298	C	T
1	4539234	T	C
1	4539238	A	G
1	4582649	G	A
1	4582672	A	G
1	4582692	A	C
1	4587718	G	A
1	4592001	G	T
1	4592235	T	G
1	4592549	C	A
1	4592558	C	G
1	4592595	A	G
1	4592600	C	T
1	4599873	A	G
1	4599986	C	G
1	4614775	A	C
1	4614787	G	A
1	4649129	A	G
1	4653117	C	G
1	4653145	G	A
1	4656066	A	C
1	4656071	G	A
1	4656443	G	T
1	4674623	G	A
1	4705300	A	T
1	4733237	G	C
1	4739095	G	A
1	4753206	T	C
1	4753215	A	G
1	4768335	G	A
1	4799991	T	A
1	4800009	G	T
1	4806015	T	C
1	4818185	T	C
1	4818279	C	T
1	4827895	G	A
1	4827904	A	G
1	4845140	A	C
1	4856895	T	G
1	4857158	C	T
1	4857233	A	G
1	4880970	G	T
1	4881197	A	G
1	4882486	C	T
1	4882597	T	A
1	4882728	G	A
1	4887460	G	A
1	4888723	A	G
1	4888958	T	C
1	4905513	G	C
1	4913238	C	G
1	4930743	C	A
1	4930775	T	C
1	4947620	A	G
1	4957303	T	G
1	4962674	T	A
1	4979222	C	A
1	4993473	C	T
1	5034138	A	G
1	5036959	T	A
1	5170463	T	C
1	5172750	C	T
1	5197456	C	A
1	5218377	G	T
1	5227024	G	A
1	5228839	G	A
1	5262481	G	C
1	5264989	C	G
1	5273595	G	T
1	5275627	C	T
1	5277158	T	G
1	5281880	T	G
1	5362482	C	T
1	5430599	G	A
1	5430602	T	C
1	5436018	A	G
1	5439748	T	G
1	5441451	G	A
1	5441483	A	T
1	5441818	A	C
1	5445359	C	T
1	5488230	G	A
1	5958940	A	T
1	5958972	G	C
1	6070214	A	T
1	6070247	G	A
1	6146187	C	G
1	6148352	C	T
1	6148437	A	G
1	6166284	C	T
1	6189456	A	T
1	6189459	G	A
1	6202592	C	T
1	6287762	T	C
1	6325074	T	C
1	6595740	T	C
1	6598094	A	G
1	6642771	C	A
1	6644775	C	T
1	6741068	C	G
1	6767467	G	C
1	6767470	C	T
1	6770857	G	T
1	6778655	G	C
1	6778766	C	T
1	6778769	G	C
1	6804103	G	A
1	6804110	A	G
1	6804125	A	G
1	6804141	G	C
1	6826649	A	T
1	6826665	G	T
1	6826754	C	T
1	6854269	G	A
1	6878521	A	G
1	6878530	A	G
1	6884018	T	C
1	6888673	T	C
1	6889758	T	C
1	6890030	A	G
1	6944219	C	T
1	6945874	G	A
1	6978109	G	C
1	6978111	T	C
1	6978181	C	T
1	7023027	A	T
1	7044576	T	A
1	7069742	T	A
1	7084203	T	C
1	7410103	G	A
1	7413312	T	G
1	7414181	G	C
1	7414188	T	A
1	7517342	G	A
1	7533634	G	A
1	7533721	A	G
1	7635465	C	T
1	7721488	A	C
1	8083173	C	T
1	9433632	A	G
1	9433676	A	G
1	9436774	A	T
1	9452374	T	A
1	9452375	C	G
1	9452398	A	T
1	9452439	T	A
1	9452500	A	T
1	9503973	C	G
1	9532332	C	T
1	9532776	G	T
1	9539919	C	T
1	9679163	A	G
1	9790416	A	G
1	9790418	C	T
1	9852888	A	G
1	9852915	G	A
1	9852917	A	G
1	9853387	G	A
1	9854154	G	C
1	9854158	A	C
1	9854162	C	T
1	9854163	G	A
1	10047546	T	G
1	10048021	A	G
1	10092895	T	C
1	10096436	A	T
1	10104234	G	A
1	10124469	A	G
1	10725789	G	A
1	10945564	C	T
1	10993838	T	G
1	11055711	A	C
1	11163980	C	G
1	11164492	C	T
1	11164527	A	C
1	11576675	G	C
1	11584315	A	C
1	11739974	T	G
1	11764590	T	A
1	11824085	A	T
1	11840767	C	T
1	11847314	A	T
1	11852382	C	G
1	11852466	T	C
1	11852478	A	G
1	11852487	G	A
1	11852493	C	T
1	11852524	G	A
1	11868807	C	T
1	11918574	A	G
1	11948750	G	C
1	11977408	T	C
1	11977488	C	T
1	12004097	A	G
1	12095936	C	A
1	12095938	A	G
1	12156743	C	T
1	12156751	T	G
1	12156771	T	C
1	12156782	C	T
1	12198162	T	C
1	12201450	T	C
1	12219477	G	A
1	12233049	G	A
1	12235020	G	C
1	12235055	C	A
1	12302164	C	T
1	12518394	A	G
1	12635230	C	A
1	12635248	A	G
1	12747258	C	T
1	12747686	A	G
1	12781176	A	T
1	12937888	G	T
1	12964499	T	C
1	12964507	T	C
1	12984767	C	A
1	12991299	G	A
1	12991348	G	A
1	12991453	A	G
1	12991461	G	A
1	13130944	A	T
1	13137820	C	T
1	13137945	G	T
1	13146182	G	T
1	13158426	C	T
1	13158460	A	G
1	13197372	T	G
1	13208920	G	T
1	13208921	A	T
1	13232772	G	T
1	13324522	C	T
1	13630507	A	G
1	14082860	G	A
1	15353194	G	A
1	15353196	T	C
1	15442535	G	A
1	15442544	G	A
1	15458500	A	G
1	15460967	G	T
1	15535171	C	T
1	15804415	C	G
1	15804416	A	C
1	16670498	T	C
1	16800999	C	A
1	16821976	A	T
1	16823382	T	C
1	16823400	T	G
1	16823422	C	T
1	16856823	G	A
1	16903049	G	C
1	16903103	C	G
1	16997948	T	C
1	17096299	C	T
1	17118032	T	C
1	17118057	C	A
1	17118576	C	T
1	17118583	C	T
1	17215958	C	A
1	17245619	T	C
1	17476702	T	C
1	17491565	C	T
1	17499678	T	C
1	17858751	G	A
1	18099119	G	A
1	18099660	A	C
1	18099957	G	A
1	18100428	A	G
1	18172704	T	G
1	18172728	G	A
1	18188953	G	A
1	18202899	G	A
1	18202901	G	A
1	18216214	C	T
1	18216236	A	G
1	18580788	G	T
1	18580805	G	A
1	18580810	A	G
1	18580822	G	C
1	18933348	T	C
1	19682215	T	C
1	20085673	T	C
1	20700744	G	C
1	20751347	T	C
1	20848519	A	T
1	21017628	G	T
1	21106953	A	T
1	21109188	C	T
1	21109407	C	T
1	21165419	G	C
1	21183724	T	C
1	21280060	G	A
1	21280093	T	C
1	21280174	C	G
1	21280181	T	A
1	21280194	A	G
1	21280953	G	A
1	21290150	T	G
1	21290273	T	G
1	21302511	A	G
1	21627197	G	A
1	21627648	A	G
1	21630728	T	C
1	21630991	A	G
1	21662200	A	G
1	21989735	G	A
1	22209342	T	A
1	22282037	T	C
1	22282073	G	A
1	22292309	T	G
1	22308826	T	A
1	22309241	C	G
1	22309288	G	A
1	22309354	A	G
1	22380960	A	C
1	22381766	T	C
1	22430984	C	T
1	22436039	C	T
1	22471304	C	T
1	22471393	C	G
1	22471396	T	C
1	22471423	A	G
1	22471739	G	A
1	22658022	T	G
1	22658053	G	A
1	22668977	A	G
1	22669289	G	A
1	22740646	G	A
1	22915127	C	T
1	22915142	A	G
1	22995090	T	C
1	22995091	A	G
1	23037755	T	A
1	23038865	G	T
1	23038932	G	T
1	23058293	T	A
1	23058389	T	C
1	23140962	G	A
1	23140994	T	G
1	23195772	G	C
1	23300491	T	C
1	23300516	A	G
1	23331176	G	A
1	23331195	G	A
1	23494044	T	G
1	23520182	A	G
1	23533895	G	T
1	23533912	C	A
1	23533913	T	C
1	23534001	C	A
1	23534009	A	G
1	23562669	C	T
1	23637246	A	G
1	23637262	C	T
1	23637280	G	A
1	23641856	A	G
1	23641867	A	G
1	23641938	A	G
1	23653131	T	A
1	23653134	T	C
1	23653137	G	A
1	23775495	G	A
1	23843649	T	C
1	23843659	A	G
1	23864820	T	G
1	23864823	T	C
1	23865357	G	C
1	23938482	C	T
1	23938721	A	T
1	23938890	A	G
1	23987090	A	G
1	23991806	A	G
1	23992091	C	T
1	24262314	G	A
1	24262331	G	C
1	24262332	C	A
1	24265454	T	G
1	24273890	C	G
1	24443456	C	A
1	24443506	T	A
1	24443507	A	T
1	24560614	T	A
1	24560689	T	G
1	24615693	C	G
1	24615911	C	G
1	24838524	T	G
1	24854549	G	A
1	24854574	G	C
1	25090054	G	A
1	25183293	G	A
1	25184766	G	C
1	25280264	G	C
1	25667660	A	G
1	25684106	T	A
1	25711716	C	T
1	25711745	A	G
1	25711876	G	A
1	25783780	G	T
1	25783810	G	T
1	26042598	G	A
1	26049102	G	T
1	26059169	C	T
1	26106868	A	C
1	26110629	T	C
1	26310694	A	T
1	26669991	A	G
1	26670009	A	G
1	26913256	G	A
1	26913444	A	G
1	27021405	T	C
1	27466516	A	G
1	27466556	T	C
1	27563346	T	C
1	27563352	G	A
1	27563384	A	G
1	27563388	G	A
1	27563657	C	T
1	28364419	T	C
1	28369057	C	G
1	28403579	G	C
1	28521499	A	G
1	28521511	T	C
1	28550398	C	T
1	28550401	A	G
1	28550427	T	C
1	28910681	G	A
1	28911551	T	C
1	28911552	C	T
1	28911597	C	T
1	29014538	C	T
1	29179019	C	T
1	29189353	A	G
1	29189394	A	C
1	29244132	C	A
1	29358985	G	T
1	29359029	C	T
1	29359165	C	G
1	30098507	T	A
1	30334112	A	G
1	30334126	G	A
1	30358190	G	A
1	30587008	A	C
1	30604426	C	G
1	30604451	T	A
1	30651780	A	T
1	30898796	G	A
1	31523226	C	G
1	31726710	A	G
1	31726896	A	G
1	31726908	T	G
1	31796400	A	C
1	31796423	A	T
1	31994205	A	T
1	32042186	T	C
1	32045018	A	C
1	32045143	T	C
1	32057422	C	A
1	32395708	A	G
1	32540437	T	A
1	32711451	A	G
1	32868885	A	G
1	32989156	G	C
1	33193538	G	A
1	33206359	T	C
1	33206427	A	G
1	33215975	C	G
1	33215991	A	G
1	33216003	G	C
1	33252328	T	C
1	33256756	C	G
1	33282320	A	C
1	33282326	T	C
1	33282678	A	T
1	33283006	A	G
1	33284517	T	C
1	33286018	T	C
1	33286029	G	C
1	33286047	G	A
1	33286209	T	G
1	33286737	A	T
1	33286758	C	T
1	33286819	G	A
1	33288850	C	G
1	33288870	A	G
1	33289015	G	A
1	33289133	C	T
1	33289477	T	C
1	33290401	T	C
1	33290407	T	C
1	33439698	A	C
1	33439727	G	A
1	33440055	T	C
1	33526825	A	G
1	33841225	A	T
1	33841280	G	A
1	33998416	T	G
1	33998737	A	T
1	33998738	G	A
1	33998752	C	T
1	33998758	C	T
1	33998762	A	T
1	34031658	C	G
1	34042915	A	T
1	34088553	T	C
1	34088574	C	A
1	34130994	A	G
1	34130998	C	T
1	34539179	T	G
1	34765585	G	A
1	34801814	G	A
1	34908860	T	C
1	34908936	T	G
1	34908956	A	G
1	34910014	G	A
1	34937809	G	T
1	34949290	G	T
1	34949546	C	A
1	34950191	G	T
1	34950214	C	T
1	34950381	C	T
1	34950452	A	T
1	34950608	T	G
1	34950825	T	C
1	34950843	G	A
1	34950881	C	A
1	34950893	G	T
1	34950908	T	C
1	34964100	C	T
1	34964141	G	A
1	35006122	C	A
1	35006328	A	G
1	35151699	C	T
1	35151702	C	T
1	35151726	T	C
1	35151947	C	T
1	35151953	G	A
1	35234640	T	G
1	35238109	C	G
1	35238278	T	A
1	35363798	A	G
1	35382075	A	T
1	35384523	G	T
1	35426504	C	T
1	35426522	A	G
1	35659792	T	C
1	35659801	G	T
1	35674659	C	T
1	35675226	A	G
1	35675235	C	T
1	35682480	A	C
1	35709054	A	G
1	35709088	T	C
1	35771586	T	A
1	35797909	A	G
1	35818506	C	T
1	35833950	G	T
1	35922360	C	T
1	35922395	T	C
1	35955758	A	G
1	36016770	A	G
1	36016815	T	C
1	36171500	C	G
1	36225876	A	G
1	36226306	T	A
1	36226375	T	G
1	36281089	G	A
1	36305038	G	T
1	36305067	C	T
1	36305068	G	A
1	36341512	A	G
1	36385147	A	T
1	36400684	A	G
1	36400796	G	A
1	36400820	G	A
1	36424189	T	C
2	674883	A	C
2	679712	A	T
2	679761	C	T
2	680215	T	C
2	684713	T	C
2	709598	C	A
2	709638	C	T
2	712154	T	G
2	712174	C	G
2	712176	A	T
2	712177	T	G
2	726136	A	G
2	727433	C	T
2	727554	A	C
2	727572	A	G
2	727596	G	C
2	748356	A	G
2	752802	A	G
2	796696	T	G
2	812560	G	A
2	812708	G	A
2	813233	G	A
2	815816	A	C
2	818567	C	T
2	818576	A	T
2	818602	C	G
2	821523	C	A
2	830082	C	A
2	830127	G	C
2	830211	G	T
2	830214	C	T
2	830216	T	G
2	839049	C	A
2	841986	G	A
2	848857	G	C
2	849216	G	A
2	852665	C	T
2	1428599	C	T
2	3972015	C	G
2	4006077	T	C
2	4183629	C	T
2	4596760	T	C
2	4733299	T	G
2	4791682	T	G
2	4791709	G	A
2	4791825	G	A
2	4810548	T	C
2	4865091	G	A
2	4900589	T	G
2	4900609	A	G
2	4900831	T	A
2	4900832	A	T
2	4918944	G	A
2	4918946	T	C
2	4918996	A	G
2	4919005	T	G
2	4919017	A	C
2	4919023	G	T
2	4919067	C	G
2	4919079	A	G
2	4919096	C	T
2	4942835	C	G
2	4942889	C	G
2	4947204	A	G
2	4972574	A	G
2	4972600	T	G
2	4972768	G	A
2	4972775	A	G
2	4977688	C	T
2	5117642	A	G
2	5117661	T	C
2	5981735	A	C
2	6923517	A	C
2	6923550	G	A
2	6924116	C	G
2	7938734	T	C
2	7947316	C	T
2	7953107	A	G
2	7993015	G	A
2	8011199	A	T
2	8569405	C	T
2	8569415	G	A
2	8569617	A	C
2	8569635	G	A
2	8600537	C	T
2	8619602	G	T
2	8622607	T	C
2	8622746	T	G
2	10107185	A	T
2	10192955	A	G
2	10321085	A	T
2	10362601	A	G
2	10362707	C	T
2	10362862	C	T
2	10383174	A	C
2	10383224	T	A
2	10390844	T	C
2	10434539	G	A
2	10457966	C	A
2	10458304	T	G
2	10458306	G	T
2	10458307	A	C
2	10459907	G	A
2	10459940	A	G
2	10483906	T	G
2	10578881	C	T
2	10614177	T	C
2	10755812	A	G
2	10887161	A	G
2	10972234	A	C
2	10972520	T	A
2	10997589	T	G
2	10997628	T	G
2	11013732	T	A
2	11013774	G	A
2	11014226	C	T
2	11014231	G	A
2	11014437	T	G
2	11027467	C	T
2	11027523	A	T
2	11078917	C	T
2	11078960	T	C
2	11079520	A	T
2	11079549	A	G
2	11080117	G	A
2	11080149	C	G
2	11080479	A	G
2	11080545	A	G
2	11080568	C	A
2	11080693	C	T
2	11349232	A	G
2	11404627	G	C
2	11405944	C	T
2	11409297	C	G
2	11449509	G	A
2	11460248	G	A
2	11509084	A	G
2	11618613	T	G
2	11619254	T	C
2	11619306	T	C
2	11619706	G	C
2	11619806	T	A
2	11721293	G	C
2	11721433	T	A
2	11721435	C	G
2	11776359	G	T
2	11776365	G	A
2	11797827	T	G
2	11846925	G	A
2	11872205	A	C
2	11872310	T	A
2	11926978	A	T
2	11927012	A	T
2	11927371	T	C
2	11927378	A	G
2	11927379	A	C
2	12284342	C	G
2	12284359	T	A
2	12286341	T	G
2	12286494	T	G
2	12500153	G	A
2	12500193	G	A
2	12500555	C	T
2	12601884	C	T
2	12864529	G	A
2	12994463	C	T
2	12994487	C	A
2	13104351	T	G
2	13104842	C	A
2	13113375	G	A
2	13338059	T	C
2	13338076	T	C
2	13373735	G	T
2	13376240	G	A
2	13402937	G	C
2	13521925	T	C
2	13630642	A	G
2	13630643	C	T
2	13630676	C	T
2	13630952	T	C
2	13630995	G	C
2	13631005	T	C
2	13631123	G	A
2	13631168	T	A
2	13654002	G	A
2	13654003	T	C
2	13654161	C	T
2	13654198	A	G
2	13710311	A	G
2	13710576	T	C
2	13723074	C	A
2	13723075	A	G
2	13751051	G	A
2	13751197	T	C
2	13751224	T	C
2	13751226	G	A
2	13751458	C	T
2	13841619	G	C
2	13955358	T	C
2	13955369	C	G
2	14142233	T	C
2	14228614	C	A
2	14228648	G	T
2	14249302	A	G
2	14264174	C	T
2	14269458	C	T
2	14274414	A	G
2	14287548	C	T
2	14418003	A	G
2	14418030	C	T
2	14428862	C	G
2	14431157	T	C
2	14432420	T	C
2	14432439	A	C
2	14432456	A	C
2	14434244	C	A
2	14434246	A	G
2	14434250	T	C
2	14434361	T	C
2	14448713	A	G
2	14448745	T	C
2	14449009	A	G
2	14475479	G	A
2	14493753	G	A
2	14493991	T	C
2	14494882	C	T
2	14494888	A	G
2	14619221	T	C
2	14667088	T	A
2	14694108	C	T
2	14694229	A	G
2	14694813	C	T
2	14694972	G	A
2	14753655	C	G
2	14753844	A	T
2	14753846	G	A
2	15353105	A	G
2	15353106	C	T
2	15353132	G	A
2	15753712	T	C
2	15753907	A	G
2	15900726	G	T
2	15912085	G	A
2	15978240	G	C
2	15978252	G	C
2	16029179	T	C
2	16054044	A	T
2	16054114	C	T
2	16074039	C	T
2	16114218	T	C
2	16133043	G	A
2	16133064	A	G
2	16236081	T	C
2	16236106	C	T
2	16274940	C	T
2	16279822	C	T
2	16284540	G	A
2	16284569	C	A
2	16498892	A	G
2	16499216	C	G
2	16685264	T	C
2	16685305	T	C
2	16741351	A	G
2	16741672	C	G
2	16741963	A	G
2	16754776	T	C
2	16754819	T	A
2	16757023	G	C
2	16757109	A	G
2	16757125	G	A
2	16781756	T	C
2	16782897	A	G
2	16782900	G	C
2	16869004	T	C
2	16869005	C	A
2	16911731	C	A
2	16912800	A	G
2	16912812	C	G
2	16913754	C	T
2	16913768	C	G
2	16913809	C	T
2	16913851	G	A
2	16926891	G	A
2	16934516	T	C
2	16936053	C	T
2	16948371	G	C
2	16948383	A	T
2	16952194	A	G
2	17006714	C	A
2	17099111	C	T
2	17099135	C	T
2	17099140	T	C
2	17099470	T	A
2	17099475	A	C
2	17148603	A	C
2	17163878	G	C
2	17165216	G	C
2	17165466	G	T
2	17181688	G	C
2	17183764	A	C
2	17184043	G	A
2	17184088	A	G
2	17239535	C	T
2	17240905	T	C
2	17240940	A	G
2	17240941	G	A
2	17296355	G	A
2	17296529	T	G
2	17296532	A	T
2	17327659	G	A
2	17329143	A	C
2	17464562	G	C
2	17484735	T	C
2	17527154	A	G
2	17950679	A	C
2	17989261	T	C
2	18038573	C	T
2	18092866	T	C
2	18134950	C	T
2	18136810	G	T
2	18162151	G	A
2	18174139	T	G
2	18177293	A	C
2	18190521	T	C
2	18190542	A	G
2	18245027	C	G
2	18245030	A	C
2	18266195	A	G
2	18266234	A	C
2	18362829	G	A
2	18520492	T	C
2	18520498	C	T
2	18520739	C	T
2	18520746	T	G
2	18520764	C	T
2	18520778	T	G
2	18616188	T	C
2	18687045	A	G
2	18687047	C	G
2	18687652	C	T
2	18687657	T	A
2	18746619	A	T
2	18746688	C	T
2	18746697	G	A
2	18746753	C	T
2	18746772	C	A
2	18746905	T	C
2	18749575	T	C
2	18751664	C	T
2	18880237	A	C
2	18898535	G	T
2	18903485	T	A
2	19024831	C	A
2	19838196	C	T
2	19838201	A	T
2	19838211	T	C
2	19863371	G	T
2	19941512	A	C
2	20007918	G	A
2	20170960	G	T
2	20170978	A	T
2	20171168	A	G
2	20172753	A	G
2	20209338	T	A
2	20209660	G	A
2	20209671	C	T
2	20266751	A	G
2	20266843	A	G
2	20333954	T	C
2	20333983	T	C
2	20349007	T	C
2	20977117	G	C
2	21084583	T	C
2	21107364	T	C
2	21140317	G	A
2	21140341	A	G
2	21140345	G	A
2	21140358	G	A
2	21142575	A	C
2	21145188	T	C
2	21163721	A	G
2	21164211	T	C
2	21172198	G	A
2	21172233	T	G
2	21178194	A	G
2	21274058	T	G
2	21274155	T	C
2	21274193	C	G
2	21289715	C	T
2	21289756	G	C
2	21297583	T	A
2	21297595	G	A
2	21297619	C	T
2	21360091	T	C
2	21398352	C	A
2	21456808	A	G
2	21457651	G	C
2	21461425	G	A
2	21542844	G	A
2	21556575	T	A
2	21578655	C	G
2	21596941	A	G
2	21619881	G	A
2	21619956	T	C
2	21619966	G	C
2	21620058	T	G
2	21620088	T	G
2	21682842	A	G
2	21707864	G	C
2	21709467	A	G
2	21709478	T	G
2	21709657	A	T
2	21710101	T	C
2	21710113	A	G
2	21710176	T	C
2	21712474	G	T
2	21712492	T	G
2	21712542	G	C
2	21712587	G	A
2	21712655	C	A
2	21712679	G	T
2	21714110	C	T
2	21714138	A	G
2	21835490	G	A
2	21835495	C	T
2	21835514	C	T
2	21835521	C	A
2	22656356	T	C
2	22656373	A	G
2	22656399	G	A
2	22656444	T	C
2	22656482	A	G
2	22658479	T	C
2	22658504	A	T
2	22658722	A	G
2	22662684	G	A
2	22665544	A	G
2	22708226	T	C
2	22712110	C	T
2	22724211	C	A
2	22911400	G	T
2	22911401	C	A
2	22911402	C	A
2	22911403	A	G
2	22960975	A	T
2	22991463	C	T
2	22994753	T	C
2	23007551	A	G
2	23008272	G	A
2	23008282	T	C
2	23037424	A	T
2	23037532	C	T
2	23306555	A	G
2	23307763	G	C
2	23351426	A	C
2	23395599	G	T
2	23396057	C	T
2	23741639	A	T
2	24208814	G	A
2	24643240	G	A
2	24645300	G	A
2	24694263	C	T
2	24743940	T	C
2	24749355	A	C
2	24764193	A	G
2	24764215	T	G
2	24764702	C	T
2	24764709	C	T
2	24764743	T	G
2	24765626	G	A
2	24780597	T	A
2	24797580	T	G
2	24801494	C	G
2	24801536	C	T
2	24801563	C	G
2	24801958	G	A
2	25059878	A	G
2	25060534	C	A
2	25061309	T	A
2	25061390	T	C
2	25061414	G	A
2	25102464	C	A
2	25297034	T	G
3	99905	C	T
3	263278	T	C
3	307736	C	T
3	316366	G	A
3	316689	G	A
3	391659	A	G
3	449913	T	C
3	486178	T	A
3	486179	T	G
3	486190	G	A
3	502692	A	G
3	760681	C	A
3	760813	G	A
3	760924	T	C
3	840886	A	T
3	846572	G	A
3	846705	T	C
3	876182	A	G
3	884717	A	T
3	886173	A	G
3	898484	G	A
3	900322	T	A
3	908457	T	C
3	912644	G	A
3	920976	G	C
3	922047	C	T
3	922051	T	G
3	1223810	G	A
3	1278745	T	C
3	1503051	A	C
3	1505899	C	A
3	1534374	A	G
3	1597882	C	A
3	1623767	A	C
3	1626199	T	C
3	1636605	T	C
3	1636638	C	G
3	1667448	G	A
3	1668543	C	A
3	1669557	G	A
3	1740534	C	G
3	1748639	A	T
3	1775717	C	G
3	1775732	C	A
3	1788291	T	C
3	1790898	G	T
3	1805980	C	G
3	1957796	G	A
3	2036595	T	C
3	2036642	T	C
3	2134735	A	T
3	2383297	A	T
3	2417400	T	G
3	2425457	C	G
3	2425792	A	T
3	2521686	G	A
3	2817417	G	A
3	2849669	G	C
3	2852951	A	T
3	2867353	A	G
3	2867371	C	T
3	2867378	T	C
3	2868640	C	T
3	2868681	T	C
3	2868724	C	A
3	2869204	C	T
3	2869209	A	C
3	2910867	G	T
3	2910886	A	T
3	2940021	C	T
3	2940047	A	C
3	2940048	A	C
3	2969486	C	T
3	2971158	T	A
3	2971192	C	T
3	3003168	G	A
3	3003186	C	G
3	3003187	G	C
3	3003197	G	C
3	3006939	G	T
3	3023959	A	C
3	3023986	G	A
3	3042200	T	C
3	3042206	A	G
3	3055428	G	A
3	3068140	A	C
3	3081341	A	T
3	3093354	T	C
3	3093638	C	A
3	3131108	G	A
3	3134307	T	C
3	3143997	A	G
3	3144003	C	T
3	3157317	A	C
3	3519826	A	T
3	3522414	T	A
3	3522451	G	A
3	3522457	G	A
3	3522663	T	G
3	3548407	T	A
3	3548810	T	A
3	3549180	G	C
3	3549387	A	C
3	3551862	T	A
3	3552028	C	T
3	3563309	C	T
3	3591782	G	A
3	3627777	C	G
3	3628176	C	A
3	3630957	A	G
3	3651985	A	G
3	3652012	G	C
3	3652076	C	T
3	3652219	A	T
3	3662642	A	G
3	3835371	G	A
3	3874100	A	G
3	3913253	G	A
3	3913261	T	A
3	3925980	T	A
3	3925986	A	T
3	3926418	A	T
3	4867359	T	A
3	5006602	C	G
3	5006876	G	A
3	5251627	A	C
3	5272701	G	A
3	5272849	G	A
3	5272862	A	G
3	5308263	T	C
3	5317241	A	G
3	5366795	C	G
3	5366827	C	T
3	5386122	T	G
3	5417890	A	G
3	5417970	A	G
3	5438754	C	T
3	5995829	A	C
3	6008954	A	C
3	6062502	G	C
3	6062540	A	G
3	6071686	C	T
3	6083862	C	G
3	6197131	G	C
3	6197174	A	C
3	6199642	T	C
3	6199660	G	A
3	6214388	C	T
3	6214438	T	A
3	6214524	C	T
3	6214533	C	T
3	6214542	C	T
3	6225019	T	G
3	6291538	T	G
3	6850829	G	C
3	6878211	G	C
3	6878213	C	G
3	6878225	A	G
3	6878234	C	A
3	6880408	G	T
3	6880497	A	C
3	6880499	T	A
3	6880608	A	G
3	6880674	T	G
3	6880839	A	G
3	6880841	A	G
3	6881122	G	T
3	6881141	C	T
3	6884131	T	C
3	6887169	T	G
3	7026734	A	G
3	7026735	A	C
3	7097169	G	A
3	7097232	T	C
3	7149871	A	C
3	7184371	G	C
3	7186301	A	G
3	7186466	A	T
3	7190707	C	G
3	7190708	C	G
3	7190730	C	T
3	7190904	G	C
3	7190910	C	T
3	7191019	C	T
3	7191032	C	A
3	7210098	G	T
3	7221989	G	A
3	7241291	G	A
3	7249218	G	T
3	7249787	T	C
3	7262380	G	C
3	7262426	A	G
3	7263206	T	C
3	7263438	G	A
3	7283963	A	C
3	7284044	T	C
3	7320776	G	A
3	7363529	G	C
3	7368075	A	C
3	7372846	T	A
3	7385974	T	G
3	7385985	T	G
3	7386523	C	T
3	7393483	T	C
3	7393677	T	C
3	7412355	A	T
3	7448544	T	C
3	7458368	A	G
3	7462903	C	G
3	7462910	G	T
3	7477780	C	T
3	7483470	G	A
3	7483479	T	C
3	7491926	A	T
3	7502501	A	G
3	7520346	G	A
3	7524975	C	T
3	7537018	C	T
3	7537019	C	T
3	7537020	T	G
3	7542423	G	C
3	7566798	A	G
3	7574073	C	T
3	7574266	A	G
3	7575638	T	C
3	7575897	A	C
3	7575915	G	T
3	7585073	T	C
3	7593271	G	C
3	7604057	C	G
3	7604084	A	G
3	7621421	T	C
3	7623748	G	A
3	7628815	A	T
3	7698647	C	A
3	7699174	T	A
3	7699458	A	G
3	7872757	G	T
3	7899473	T	C
3	7919177	A	G
3	7961416	A	G
3	7961457	C	T
3	7961506	A	C
3	7977153	T	A
3	7987878	T	C
3	7994659	A	G
3	8045491	G	A
3	8045528	T	G
3	8082917	C	T
3	8099889	C	T
3	8145327	T	A
3	8506673	T	C
3	8506732	A	G
3	8525215	C	A
3	8536000	G	A
3	8643553	T	A
3	8643554	A	T
3	8675353	A	C
3	8680851	A	G
3	8714586	T	C
3	8727529	C	T
3	8766765	T	C
3	8822420	G	C
3	8834094	T	C
3	8834275	A	T
3	8855597	G	A
3	8872140	C	G
3	8873481	C	G
3	8884819	C	T
3	8930045	C	T
3	8930992	A	C
3	9004434	T	A
3	9016270	A	T
3	9028747	C	A
3	9029287	C	A
3	9083530	A	G
3	9167368	G	T
3	9167502	T	A
3	9170661	A	G
3	9170702	G	A
3	9211240	A	G
3	9241742	G	A
3	9342439	T	C
3	9345145	C	T
3	9415531	C	T
3	9656434	G	A
3	9658078	T	C
3	9663028	A	G
3	9688317	G	A
3	9688366	C	T
3	9806199	G	A
3	9807931	C	G
3	10224094	G	C
3	10286718	T	C
3	10292681	A	C
3	10421576	C	A
3	10431528	T	A
3	10441761	A	G
3	10441769	G	T
3	10443286	G	C
3	10452870	G	A
3	10579209	G	A
3	10830824	T	A
3	10830938	A	G
3	11269234	G	A
3	11272190	A	G
3	11272331	C	T
3	11272332	C	G
3	11272335	T	A
3	11272336	T	C
3	11335839	C	G
3	12011610	A	C
3	12762544	C	A
3	12812896	C	T
3	12835033	C	A
3	12864306	T	C
3	12864309	T	C
3	12864326	A	G
3	12864343	G	A
3	12866496	A	G
3	12866569	T	C
3	12866629	G	T
3	12866902	T	C
3	12876135	T	C
3	12935618	C	T
4	314806	T	C
4	1111451	T	C
4	1111457	T	C
4	1114903	G	C
4	1114906	G	A
4	1114912	T	G
4	1126733	C	T
4	1333726	A	G
4	1523388	A	C
4	1523592	T	G
4	1678916	A	G
4	1679770	A	C
4	1679874	T	C
4	1679882	G	T
4	1775943	A	C
4	1776030	C	T
4	1865533	C	T
4	2228845	A	G
4	2252856	T	C
4	2263998	C	A
4	2290963	C	G
4	2338848	C	T
4	2397295	A	G
4	2474143	T	C
4	2554952	A	G
4	2558322	A	G
4	2560598	C	T
4	2560618	C	T
4	2567804	A	G
4	2579555	G	T
4	2579558	A	G
4	2580737	T	C
4	2649036	G	A
4	2747878	G	C
4	2748075	A	G
4	2748076	T	A
4	2748077	A	T
4	2748121	A	G
4	2883422	G	A
4	2888381	T	C
4	2888696	A	G
4	2892981	C	G
4	2892987	A	G
4	2918758	C	T
4	3380516	T	C
4	3380537	G	A
4	3384468	T	A
4	3459189	G	A
4	3539736	T	C
4	3539745	T	G
4	3539763	T	A
4	3906463	G	C
4	3910816	G	A
4	4114439	G	A
4	4239382	G	A
4	4282103	T	C
4	4589186	T	C
4	5174169	C	A
4	5178145	A	T
4	5185679	G	A
4	5185695	T	C
4	5186031	G	A
4	5186034	A	T
4	5200089	A	G
4	5212390	T	C
4	5213406	T	C
4	5230033	G	A
4	5261140	A	G
4	5261236	C	A
4	5303140	C	T
4	5303222	T	A
4	5303563	A	G
4	5320869	G	T
4	5323461	A	C
4	5323466	T	A
4	5323483	A	T
4	5336820	G	A
4	5450534	A	C
4	5485891	T	G
4	6066037	G	A
4	7929616	A	G
4	7931003	T	C
4	8612559	T	C
4	8698547	T	C
4	8699060	C	T
4	8699795	A	G
4	8741840	C	T
4	8741861	T	C
4	8759261	G	A
4	8767984	A	T
4	8803916	T	C
4	8803921	C	A
4	8803929	C	T
4	8803956	T	C
4	8993892	G	T
4	9009744	G	A
4	9136028	C	A
4	9136029	T	G
4	9201292	G	A
4	11189862	C	T
4	11229742	G	C
4	11229753	T	C
4	11229875	G	A
4	12618723	T	C
4	12628542	T	G
4	12631142	C	T
4	12685836	G	A
4	12685854	A	G
4	12717394	C	T
4	12902099	C	T
4	13571801	A	T
4	13890338	A	G
4	13905301	A	G
4	13905664	A	G
4	13906417	C	T
4	13930264	T	C
4	13941105	C	A
4	13941124	T	C
4	13941128	T	C
4	14214225	C	T
4	14214233	A	T
4	14214258	G	A
4	14272681	G	T
4	14272689	C	G
4	14272811	G	A
4	14629772	G	A
4	14670049	A	C
4	14746980	A	T
4	14748182	A	G
4	14776971	C	A
4	14777441	C	T
4	15135409	T	G
4	15192541	T	A
4	15209799	C	A
4	15217504	A	G
4	15217548	G	T
4	15217567	A	G
4	15218927	C	G
4	15255046	A	C
4	15255162	T	G
4	15256138	A	G
4	15303635	G	C
4	15333712	C	T
4	15343471	C	T
4	15343472	A	C
4	15343473	C	T
4	15343475	C	T
4	15429977	T	C
4	15430209	A	G
4	15447762	C	T
4	15448927	T	C
4	15450366	A	G
4	15450477	G	C
4	15450521	G	C
4	15471588	C	G
4	15495366	C	G
4	15555167	C	T
4	15555173	G	A
4	15572484	G	C
4	15572502	A	G
4	15572752	T	C
4	16103055	T	C
4	16104965	A	G
4	16208200	T	C
4	16208230	C	T
4	16208768	A	C
4	16210757	A	G
4	16229133	G	A
4	16287202	C	G
4	16288999	T	A
4	16317682	A	G
4	16350275	T	A
4	16365043	T	G
4	16375145	T	A
4	16407303	A	G
4	16407310	G	A
4	16431113	C	T
4	16431118	A	G
4	16431424	C	A
4	16445808	G	A
4	16445825	G	T
4	16461919	G	A
4	16464268	C	G
4	16482449	C	A
4	16483883	A	C
4	16483928	C	G
4	16483970	A	G
4	16483984	T	C
4	16483987	G	A
4	16512456	G	C
4	16678591	C	G
4	16681811	T	C
4	16755834	A	G
4	16758030	A	G
4	16763598	G	A
4	16782366	A	G
4	16785132	A	C
4	16785723	A	G
4	16785776	C	A
4	16786795	T	A
4	16791834	C	G
4	16792468	A	T
4	16792513	G	T
4	16799328	A	G
4	16799468	C	T
4	16825146	G	C
4	16846338	C	T
4	16856052	C	T
4	16865903	A	T
4	16866080	A	G
4	16866089	C	T
4	16866536	C	T
4	16932161	T	C
4	16955255	T	C
4	16961016	T	C
4	16963622	T	C
4	16963720	T	C
4	16988920	T	G
4	17018699	A	G
4	17020532	T	A
4	17021120	T	A
4	17054844	C	G
4	17091432	A	G
4	17091441	A	G
4	17095806	T	A
4	17504081	T	C
4	17551372	C	A
4	17571445	G	C
4	17590783	G	A
4	17590870	G	A
4	17590881	C	T
4	17728248	A	T
4	17839009	G	A
4	18221284	T	C
4	18224692	A	G
4	18256092	A	G
4	18259068	C	T
4	18271730	G	A
4	18292606	G	T
4	18302344	C	T
4	18348577	G	A
4	18348578	G	T
4	18348604	C	A
4	18348605	G	A
4	18359862	G	C
4	18378967	G	C
4	18383533	G	C
4	18383557	T	C
4	18383564	T	C
4	18383586	A	T
4	18383606	T	C
4	18383607	C	A
4	18405957	T	C
4	18411958	A	G
4	18424250	A	T
4	18427313	A	C
4	18427413	A	G
4	18427430	A	T
4	18448125	G	A
4	18448137	G	A
4	18455474	A	G
4	18455494	T	C
4	18879573	T	C
4	19420420	T	A
4	19420437	T	A
4	19426843	C	T
4	19427595	A	G
4	19437853	T	A
4	19437854	A	T
4	19768905	A	G
4	19769769	C	T
4	19770248	T	A
4	19834503	A	G
4	19834594	C	T
4	19838307	T	C
4	19845504	T	A
4	19846479	C	T
4	19935818	T	C
4	19958740	C	T
4	19966122	A	G
4	19987333	A	G
4	19990852	G	C
4	19990913	A	G
4	19990967	T	C
4	20031273	A	G
4	20031885	G	T
4	20045121	T	C
4	20063650	G	A
4	20063811	A	G
4	20064785	A	T
4	20064820	C	G
4	20071510	G	T
4	20109472	C	G
4	20109670	C	A
4	20130009	A	T
4	20168856	G	A
4	20192296	C	T
4	20199751	A	T
4	20199774	G	C
4	20200116	G	T
4	20200637	G	A
4	20311309	T	C
4	20340707	G	A
4	20346837	G	A
4	20376457	A	T
4	20376481	A	T
4	20386393	T	C
4	20386409	G	T
4	20400171	A	G
4	20431997	C	T
4	20432191	A	G
4	20435928	T	C
4	20441051	C	T
4	20458256	A	G
4	20458549	T	G
4	20460204	C	A
4	20462107	G	T
4	20515222	A	T
4	20520954	A	G
4	20521008	A	T
4	20599553	G	T
4	20619209	G	T
4	20623379	T	C
4	20623439	T	G
4	20623453	G	A
4	20679637	G	A
4	20680189	T	C
4	20680975	T	C
4	20687570	G	C
4	20687574	T	A
4	20700161	T	C
4	20700339	C	T
4	20722213	T	A
5	306116	G	T
5	338754	A	T
5	349454	G	A
5	354312	A	G
5	360690	T	C
5	360743	G	A
5	404959	T	A
5	405086	T	C
5	405533	G	A
5	407709	T	G
5	407752	C	G
5	407758	G	C
5	410310	C	A
5	410575	T	C
5	415344	G	A
5	415392	A	G
5	416362	A	C
5	416559	A	C
5	429852	G	A
5	429876	C	T
5	430302	G	T
5	468121	C	A
5	545730	A	G
5	2044766	T	C
5	2045029	G	A
5	2123643	A	G
5	2124135	G	A
5	2124139	C	A
5	2124142	C	T
5	2124156	C	G
5	2133056	T	C
5	2133193	A	G
5	2134504	T	G
5	2134519	A	G
5	2279025	C	A
5	2399880	G	A
5	2478540	G	A
5	2479161	A	G
5	2479175	A	G
5	2543652	A	T
5	2552324	A	T
5	2556507	T	C
5	4223226	A	G
5	4388306	G	T
5	4388310	G	A
5	5069452	A	C
5	5119302	G	A
5	5152616	A	T
5	5153116	G	A
5	5153118	G	C
5	5176111	T	A
5	5176570	T	C
5	5177371	T	G
5	5177413	C	A
5	5177704	G	A
5	5178332	G	A
5	5178375	T	G
5	5178940	T	G
5	5179150	T	C
5	5179386	T	C
5	5179402	T	C
5	5454597	T	C
5	5622070	G	A
5	5622083	T	G
5	5662479	G	A
5	5662485	C	G
5	5717358	T	G
5	5730691	G	A
5	5805624	T	C
5	5805930	A	G
5	5808664	G	A
5	5877013	G	A
5	5877096	A	T
5	5953917	A	T
5	5974663	T	C
5	5974765	A	T
5	6011645	G	A
5	6066948	A	T
5	6130607	A	T
5	6130612	T	G
5	6469324	A	G
5	6469345	T	C
5	6550481	A	G
5	6573432	C	G
5	6652918	A	T
5	6653007	C	T
5	6663916	G	A
5	6706971	C	G
5	6707076	T	A
5	6707086	A	G
5	6710929	C	A
5	6752146	G	A
5	6752172	C	A
5	6752173	G	A
5	6753191	T	G
5	6753677	T	C
5	6790374	G	C
5	6790548	C	T
5	6851767	A	G
5	6860668	T	A
5	6976139	C	T
5	7212649	G	C
5	7212810	G	C
5	7213703	A	C
5	7238071	A	T
5	7238072	C	A
5	7238073	A	C
5	7239598	G	A
5	7340070	G	A
5	7369199	A	G
5	7388984	G	C
5	7418299	A	T
5	7442657	C	T
5	7461518	C	T
5	7462687	C	T
5	7509589	A	G
5	7540604	C	G
5	7549024	A	G
5	7550982	C	G
5	7551149	T	A
5	7551180	G	T
5	7551254	G	T
5	7766610	T	C
5	9059567	T	C
5	9676286	G	T
5	10302234	T	G
5	10410772	T	A
5	10411781	C	A
5	10486011	C	A
5	10505559	C	T
5	11590016	C	T
5	11596939	G	T
5	11704320	C	A
5	12184525	T	A
5	12184533	A	C
5	12389451	C	T
5	12458962	G	A
5	13580815	A	G
5	13593593	A	T
5	13729308	C	A
5	14203235	G	A
5	14203250	A	T
5	14203429	T	C
5	14265637	C	A
5	14374436	G	A
5	14374447	G	A
5	14409959	A	G
5	14429281	A	T
5	14429314	G	C
5	14430152	T	C
5	14440775	A	G
5	14547536	C	T
5	14583517	T	C
5	14583724	A	G
5	14585003	C	A
5	14603496	A	G
5	14726972	G	C
5	14727032	T	C
5	14785403	G	A
5	14785902	T	G
5	14792477	C	T
5	14810917	A	C
5	14872230	C	T
5	14872234	G	C
5	14882835	G	C
5	14885862	T	G
5	14885904	T	C
5	14887190	A	G
5	14893692	T	G
5	14906095	C	T
5	14914308	G	A
5	14925054	C	T
5	14969621	A	T
5	14971616	G	A
5	14974919	G	A
5	15004454	T	G
5	15081683	C	A
5	15149055	C	T
5	15154159	G	C
5	15160644	C	A
5	15160752	G	A
5	15161556	A	G
5	15163246	C	T
5	15163449	T	G
5	15163456	G	A
5	15180229	T	C
5	15180236	A	C
5	15180335	A	G
5	15180568	A	T
5	15180611	A	G
5	15191449	G	A
5	15195007	T	C
5	15195372	A	G
5	15195387	C	T
5	15266278	T	A
5	15354100	G	A
5	15354382	T	A
5	15354383	A	T
5	15474936	C	T
[truncated: 3,315 more rows]

## Sheet: TC1966 x NM92
Chromosome	Position	Genotype
		TC1966	NM92
1	16000	T	C
1	16010	C	A
1	263527	T	C
1	263533	T	C
1	476692	C	T
1	620688	G	A
1	626720	G	A
1	626879	A	G
1	645806	C	T
1	687379	T	A
1	691410	C	T
1	702720	C	A
1	702751	C	T
1	738371	T	C
1	766111	C	G
1	771781	G	T
1	774280	T	C
1	845013	G	T
1	845055	T	G
1	845134	G	A
1	849791	A	C
1	858463	C	G
1	858675	C	T
1	862032	T	C
1	882289	A	C
1	882992	A	G
1	932063	C	A
1	936805	G	A
1	936852	C	T
1	936854	T	G
1	936972	C	T
1	1048777	T	C
1	1049179	T	C
1	1065023	T	C
1	1127964	T	C
1	1128234	G	A
1	1134870	C	A
1	1175310	T	C
1	1175480	A	C
1	1175485	C	T
1	1206411	T	G
1	1235110	C	G
1	1242732	G	T
1	1263997	A	G
1	1264000	G	T
1	1264015	A	G
1	1265881	T	C
1	1265887	C	T
1	1268423	T	C
1	1312170	T	G
1	1312833	A	G
1	1314549	G	A
1	1330357	A	C
1	1330366	A	G
1	1347490	A	G
1	1347538	A	G
1	1356931	T	C
1	1367579	A	G
1	1468212	G	A
1	1497005	T	C
1	1579438	A	T
1	1579439	T	G
1	1625817	C	T
1	1657707	G	C
1	1667966	C	G
1	1667972	A	T
1	1668097	G	A
1	1668116	T	C
1	1668137	G	A
1	1668413	C	T
1	1675120	A	T
1	1675121	G	A
1	1772176	T	C
1	1783686	C	T
1	1909038	G	C
1	1942282	A	C
1	1943763	T	C
1	1943914	T	A
1	1948561	A	T
1	2097941	T	C
1	2117120	G	C
1	2117122	A	G
1	2186705	A	G
1	2239435	G	A
1	2274777	G	T
1	2684520	G	A
1	2750883	T	A
1	2785511	T	C
1	2809648	T	C
1	2887337	C	G
1	3097883	T	G
1	3133251	G	C
1	3199778	A	G
1	3430463	C	A
1	4035746	G	C
1	4087849	G	A
1	4090613	T	C
1	4388802	G	C
1	4399062	A	G
1	4399066	T	G
1	4412923	C	A
1	4434315	C	G
1	4487710	A	G
1	4487888	G	C
1	4487929	C	A
1	4487950	T	G
1	4535983	A	G
1	4539234	T	C
1	4539238	A	G
1	4582649	G	A
1	4582692	A	C
1	4592589	G	A
1	4592595	A	G
1	4592600	C	T
1	4599840	G	A
1	4599986	A	G
1	4614775	A	C
1	4614787	G	A
1	4649129	A	G
1	4649138	A	C
1	4674623	G	A
1	4674856	A	G
1	4686406	T	C
1	4700788	C	T
1	4700923	C	T
1	4724236	G	C
1	4724257	T	A
1	4724263	G	T
1	4752209	C	A
1	4753206	T	C
1	4753215	A	G
1	4822050	T	C
1	4882486	C	T
1	4882597	T	A
1	4882728	G	A
1	4992083	C	T
1	5227024	G	A
1	5228839	G	A
1	5262481	G	C
1	5264169	A	G
1	5264293	C	T
1	5264989	C	G
1	5958940	A	T
1	5958972	G	C
1	6148437	A	G
1	6741068	C	G
1	6778655	G	C
1	6804206	A	G
1	7336187	T	C
1	7414181	G	C
1	7414188	T	A
1	7532447	T	G
1	7532941	T	C
1	7532971	T	C
1	7533634	G	A
1	8293713	C	G
1	8941541	T	C
1	9542727	C	G
1	9629229	A	G
1	9629243	T	G
1	9832922	C	T
1	9852979	C	G
1	9853387	G	A
1	10096436	A	T
1	10104234	G	A
1	10945564	C	T
1	10993838	T	G
1	11055711	A	C
1	11067205	A	C
1	11311403	T	C
1	11318202	C	G
1	11318322	T	C
1	11318334	A	G
1	11364492	C	T
1	11380857	C	G
1	11380870	T	A
1	11380879	T	C
1	11381029	T	C
1	11381063	A	G
1	11394485	T	C
1	11410568	T	C
1	11410583	A	T
1	11499241	C	T
1	11547350	G	A
1	11556977	T	C
1	11792621	T	C
1	11792657	C	G
1	11847320	A	G
1	11852337	C	A
1	11891468	A	G
1	11891501	C	T
1	11918632	T	C
1	12095651	A	G
1	12451185	T	G
1	12451277	G	A
1	12468732	T	C
1	12518057	A	T
1	12518068	G	C
1	12518137	C	G
1	12518283	T	C
1	12518394	A	G
1	12518468	T	A
1	12518471	C	G
1	12635248	A	G
1	12695052	C	G
1	12695053	T	G
1	12695080	G	A
1	12699086	T	C
1	12699248	T	G
1	12699264	A	G
1	12699310	T	A
1	12700396	A	C
1	12701400	G	A
1	12701591	A	C
1	12747686	A	G
1	12781176	A	T
1	12833465	A	G
1	12937888	G	T
1	12973990	A	C
1	12973991	A	G
1	12984767	C	A
1	12984773	T	C
1	12984802	G	C
1	13137820	C	T
1	13146022	A	G
1	13414322	A	G
1	13510428	C	G
1	13510887	T	C
1	13630507	A	G
1	13643303	A	G
1	13963152	C	T
1	13963194	C	T
1	14094855	A	G
1	14094878	G	A
1	14094886	C	A
1	14094923	G	T
1	14123139	T	C
1	14205930	C	T
1	14292443	G	A
1	14317307	C	T
1	14317320	T	G
1	14317325	T	C
1	14317358	T	C
1	14321337	A	G
1	14606675	A	C
1	14606909	A	G
1	14634423	T	C
1	14634549	A	G
1	14703410	T	G
1	14703464	G	T
1	14719216	A	G
1	14719231	G	A
1	14741083	T	C
1	14777005	A	T
1	14969076	C	A
1	14969556	T	G
1	14969607	C	T
1	15023229	G	T
1	15442535	G	A
1	15722870	C	T
1	15723039	C	T
1	15900806	G	A
1	16021708	C	G
1	16024073	T	G
1	16178896	G	A
1	16240052	T	C
1	16240279	T	C
1	16275890	C	T
1	16382202	A	G
1	16382996	A	T
1	16412527	G	A
1	16505075	T	C
1	16505606	G	C
1	16511446	C	A
1	16699846	T	G
1	16798134	T	C
1	16798158	C	T
1	16800999	C	A
1	16856823	G	A
1	16874849	A	G
1	17118576	C	T
1	17960348	G	A
1	18188781	G	T
1	18367277	G	A
1	18579267	A	T
1	18581169	C	T
1	18718049	G	A
1	19364202	A	G
1	19385288	T	G
1	19385333	G	T
1	19458180	A	C
1	19592808	T	A
1	19593501	T	A
1	19718632	C	T
1	19789444	G	A
1	20172627	A	G
1	20187912	A	G
1	20294015	A	G
1	20533803	A	G
1	20700744	G	C
1	21101161	C	T
1	21106953	A	T
1	21109188	C	T
1	21109407	C	T
1	21165419	G	C
1	21280060	G	A
1	21280093	T	C
1	21280174	C	G
1	21280181	T	A
1	21280194	A	G
1	21290273	T	G
1	21302511	A	G
1	21326957	G	A
1	21999301	A	C
1	21999302	A	G
1	21999312	T	C
1	22058962	C	T
1	22066260	A	G
1	22281986	C	A
1	22282037	T	C
1	22282073	G	A
1	22292309	T	G
1	22309288	G	A
1	22430010	T	C
1	22430856	C	T
1	22430984	C	T
1	22471304	C	T
1	22471393	C	G
1	22471396	T	C
1	22471423	A	G
1	22471739	G	A
1	22658022	T	G
1	22668977	A	G
1	22669289	G	A
1	22740646	G	A
1	22915127	C	T
1	22915142	A	G
1	23037755	T	A
1	23038773	A	G
1	23038865	G	T
1	23058389	T	C
1	23195223	C	G
1	23195252	C	T
1	23209945	A	G
1	23331173	C	A
1	23473732	C	T
1	23474450	G	A
1	23474496	T	G
1	23987090	A	G
1	23991806	A	G
1	23992091	C	T
1	24265454	T	G
1	24443456	C	A
1	24443506	T	A
1	24443507	A	T
1	24560614	T	A
1	24560689	T	G
1	24838524	T	G
1	24838533	C	T
1	24854549	G	A
1	24854574	G	C
1	25684106	T	A
1	25711716	C	T
1	25711733	A	G
1	25711745	A	G
1	25783927	C	T
1	25950861	C	T
1	25950872	C	T
1	26049102	G	T
1	26064102	C	T
1	26064114	T	A
1	26064268	T	C
1	26064275	A	G
1	26106868	A	C
1	26242784	G	A
1	26310694	A	T
1	26370595	A	T
1	28364419	T	C
1	28364421	C	G
1	28364582	T	C
1	28403579	G	C
1	28677644	G	A
1	28677671	G	A
1	29015527	T	A
1	29189353	A	G
1	29189394	A	C
1	29189555	C	T
1	29296058	A	G
1	29359165	A	G
1	30098507	T	A
1	30334112	A	G
1	30334126	G	A
1	30358190	G	A
1	30588553	G	T
1	30604426	C	G
1	30604451	T	A
1	30651819	A	T
1	30695850	C	T
1	31726710	A	G
1	31797177	A	C
1	32042186	T	C
1	32045018	A	C
1	32045143	T	C
1	32057236	T	A
1	32234570	G	C
1	32395708	A	G
1	33193538	G	A
1	33206359	T	C
1	33206427	A	G
1	33252328	T	C
1	33256756	C	G
1	33284517	T	C
1	33286209	T	G
1	33286737	A	T
1	33286758	C	T
1	33286819	G	A
1	33288850	C	G
1	33288870	A	G
1	33289015	G	A
1	33289133	C	T
1	33290401	T	C
1	33290407	T	C
1	33439698	A	C
1	33440055	T	C
1	33526825	A	G
1	33841280	G	A
1	34024233	C	T
1	34031658	C	G
1	34125589	T	A
1	34125594	A	T
1	34125595	G	T
1	34352686	A	G
1	34369412	G	T
1	34369499	T	C
1	34474578	C	A
1	34474610	T	G
1	34539179	T	G
1	34765585	G	A
1	34949290	G	T
1	34950825	T	C
1	34950843	G	A
1	35234640	T	G
1	35499733	G	T
1	35499770	G	C
1	35659792	T	C
1	35659801	G	T
1	35673360	T	A
1	35690392	T	G
1	35708997	G	A
1	35709092	C	T
1	35709099	C	T
1	35792138	A	G
1	35818489	C	T
1	35922332	A	G
1	35922360	C	T
1	35934812	G	C
1	36171630	A	G
1	36226306	T	A
1	36424189	T	C
2	434996	C	A
2	674883	C	A
2	1428232	C	G
2	2657241	T	C
2	2679810	A	C
2	2723576	C	T
2	2783167	G	A
2	2783870	A	T
2	2783903	A	G
2	2783912	G	C
2	2793446	G	A
2	2841758	G	A
2	2843038	G	T
2	2843972	G	C
2	2843974	C	T
2	2878926	T	C
2	2884814	C	T
2	2909103	A	G
2	2909109	G	A
2	2909264	T	G
2	2909296	C	T
2	2909316	C	A
2	2915379	T	A
2	2916264	G	A
2	2933665	G	A
2	2936859	T	A
2	2947360	G	A
2	2971611	A	G
2	3014486	A	C
2	3014525	T	C
2	3058799	G	A
2	3077771	T	C
2	3077774	G	A
2	3081574	T	C
2	3081732	G	A
2	3097975	A	G
2	3099880	C	G
2	3112683	C	T
2	3112694	A	T
2	3115057	T	A
2	3115670	G	C
2	3115746	T	A
2	3156547	C	A
2	3211449	A	T
2	3236763	C	T
2	3259258	C	T
2	3310424	C	T
2	3310425	A	G
2	3310640	G	T
2	3332665	A	G
2	3343900	G	A
2	3343904	G	T
2	3343937	C	T
2	3358829	A	C
2	3396713	A	C
2	3396716	T	C
2	3445409	G	A
2	3445415	T	C
2	3445511	G	T
2	3472215	A	G
2	3480866	A	C
2	3511695	C	T
2	3511746	G	A
2	3511773	C	A
2	3520257	T	A
2	3520634	A	G
2	3530626	A	T
2	3585152	A	G
2	3598021	A	G
2	3619444	A	G
2	3654060	G	A
2	3715598	T	A
2	3797305	C	T
2	3815775	G	A
2	3818847	A	G
2	3847013	T	A
2	3867976	G	C
2	3867992	G	A
2	3886477	G	A
2	3886482	A	T
2	3970850	A	G
2	3971901	C	T
2	3972045	G	A
2	4005929	G	A
2	4047430	A	G
2	4047442	T	C
2	4047488	G	T
2	4048616	G	A
2	4049793	C	A
2	4055200	T	A
2	4067327	C	A
2	4108751	A	G
2	4128989	T	C
2	4129036	T	C
2	4129052	C	A
2	4129133	A	G
2	4129276	C	T
2	4135142	T	A
2	4183326	A	C
2	4189038	A	G
2	4219643	C	G
2	4235230	G	C
2	4324136	T	A
2	4335901	A	C
2	4349686	A	G
2	4424573	A	T
2	4454357	G	A
2	4549330	C	T
2	4598109	A	G
2	4598110	C	A
2	4598765	C	T
2	4600796	C	T
2	4616300	T	C
2	4616301	C	T
2	4616308	T	G
2	4616309	C	T
2	4616310	C	G
2	4616327	C	A
2	4636526	C	T
2	4638749	T	A
2	4638758	T	C
2	4638764	A	C
2	4660100	T	A
2	4696191	C	T
2	4733329	C	T
2	4772382	G	T
2	4791775	A	G
2	4805304	G	C
2	4816460	A	C
2	4918820	T	G
2	4918827	C	G
2	4919073	C	G
2	4984100	G	A
2	5006037	T	C
2	5006326	A	G
2	5006347	G	C
2	5104690	A	T
2	5104717	C	G
2	5159420	A	G
2	5270161	T	A
2	5308797	T	C
2	5310223	T	C
2	5328594	T	A
2	5328653	G	A
2	5328695	T	A
2	5333402	G	T
2	5333438	G	T
2	5535230	T	A
2	5548230	C	A
2	5548306	C	T
2	5548307	T	C
2	5548313	G	A
2	5572687	T	C
2	5572701	G	A
2	5590336	G	A
2	5662163	C	T
2	5663041	C	T
2	5740034	A	G
2	5744829	A	G
2	5817329	C	T
2	5853802	C	T
2	5935179	C	A
2	5943319	A	G
2	5945179	T	A
2	5945186	C	G
2	5945393	G	A
2	5972269	A	G
2	5972284	G	C
2	6017422	C	G
2	6026204	C	T
2	6040687	A	G
2	6042377	G	A
2	6042395	C	T
2	6158401	C	T
2	6166896	T	C
2	6171344	A	G
2	6204514	T	C
2	6253704	G	C
2	6308211	T	C
2	6308247	G	A
2	6372347	G	T
2	6398620	G	A
2	6398624	G	A
2	6404797	G	A
2	6521366	A	G
2	6587996	A	G
2	6588311	A	G
2	6590385	C	T
2	6627064	T	C
2	6706321	G	T
2	6723423	T	C
2	6723456	A	G
2	6901842	T	A
2	6901843	T	A
2	6901844	T	A
2	6903731	C	G
2	6926029	A	C
2	6926047	T	C
2	6939368	T	C
2	6964490	T	C
2	6968206	C	T
2	7139149	C	T
2	7170503	A	C
2	7216482	A	T
2	7216489	C	A
2	7216518	G	T
2	7993015	G	A
2	8345834	T	A
2	8607598	G	T
2	8607612	T	C
2	8614493	T	C
2	8619602	G	T
2	8622607	T	C
2	8622746	T	G
2	10107185	A	T
2	10192955	A	G
2	10254763	G	A
2	10320847	T	G
2	10321143	T	C
2	10342291	T	A
2	10362601	A	G
2	10362707	C	T
2	10362862	C	T
2	10434479	G	A
2	10435707	G	T
2	10721544	G	A
2	10900482	A	G
2	10972234	A	C
2	11349232	A	G
2	11846925	G	A
2	11872205	A	C
2	11872310	T	A
2	12286819	A	C
2	12500555	C	T
2	12509005	T	C
2	13037872	C	T
2	13037903	A	C
2	13037990	G	A
2	13038043	C	A
2	13255520	C	T
2	13260527	C	T
2	13260572	T	C
2	13260689	T	C
2	13260694	T	G
2	13513501	C	G
2	13513507	G	A
2	13513514	A	G
2	13513547	A	C
2	13751043	G	A
2	13751282	A	T
2	13955358	T	C
2	13955369	C	G
2	14269458	C	T
2	14274414	A	G
2	14274444	G	A
2	14287673	A	G
2	14287716	T	C
2	14432420	T	C
2	14432439	A	C
2	14453343	A	T
2	14666720	A	G
2	14694213	G	C
2	15327815	T	A
2	15328140	A	C
2	15382300	G	C
2	15412947	G	C
2	15412969	G	T
2	15503013	G	T
2	15685684	T	C
2	15809666	T	C
2	15809678	A	G
2	15809784	C	T
2	15978318	G	A
2	15978341	C	T
2	16026773	A	C
2	16026774	A	T
2	16026775	C	T
2	16026802	A	C
2	16054928	T	C
2	16274914	A	T
2	16274940	C	T
2	16279790	G	T
2	16279822	C	T
2	16284540	G	A
2	16284569	C	A
2	16307829	T	C
2	16307844	G	A
2	16307853	G	C
2	16311010	G	A
2	16357701	C	T
2	16458652	A	G
2	16497363	T	G
2	16497372	T	G
2	16497373	A	C
2	16497374	T	A
2	16505204	T	G
2	16741672	C	G
2	16741726	T	C
2	16741963	A	G
2	16781756	T	C
2	16869004	T	C
2	16869005	C	A
2	16910058	C	G
2	16910625	T	A
2	16913754	C	T
2	16913768	C	G
2	16948371	G	C
2	16948396	C	T
2	16950675	C	A
2	17065327	C	G
2	17121823	G	A
2	17148440	C	T
2	17148485	C	T
2	17148575	C	G
2	17165466	G	T
2	17182731	C	T
2	17184136	T	C
2	17240905	T	C
2	17240940	A	G
2	17240941	G	A
2	17270010	C	T
2	17270144	G	C
2	17270156	T	G
2	17296355	G	A
2	17296529	T	G
2	17329283	T	C
2	17329502	A	T
2	17329596	T	C
2	17466100	G	A
2	17548838	T	G
2	17548880	C	T
2	17548948	G	C
2	17548951	A	C
2	17677802	C	G
2	17884392	C	G
2	17884395	G	C
2	17884401	C	G
2	17949888	C	T
2	18038648	C	A
2	18038718	T	G
2	18065488	G	A
2	18746528	A	G
2	18880335	G	C
2	18880358	C	T
2	19024831	C	A
2	19941512	A	C
2	19941554	T	G
2	19941646	G	C
2	19941649	T	G
2	19941675	G	A
2	19942165	G	A
2	19942333	G	A
2	19942334	T	G
2	19942464	C	A
2	19942484	A	C
2	19942485	T	A
2	19942496	G	A
2	20209660	G	A
2	20209671	C	T
2	20977117	G	C
2	20977649	A	G
2	21084583	T	C
2	21144846	G	A
2	21144852	G	A
2	21163721	A	G
2	21163784	C	A
2	21274950	G	A
2	21289715	C	T
2	21289756	G	C
2	21359580	G	C
2	21682555	A	C
2	22095450	T	A
2	22114656	G	A
2	22114712	G	A
2	22123957	T	G
2	22128124	A	C
2	22128166	C	T
2	22132656	T	A
2	22146394	T	C
2	22163599	C	A
2	22163626	T	C
2	22193235	A	C
2	22264262	G	A
2	22264268	T	C
2	22264305	A	C
2	22264373	A	G
2	22282947	T	C
2	22283301	T	A
2	22290290	A	T
2	22291835	G	A
2	22291862	C	T
2	22301572	G	T
2	22309310	C	G
2	22315366	A	T
2	22656356	T	C
2	22656373	A	G
2	22656399	G	A
2	22656444	T	C
2	22656482	A	G
2	22658479	T	C
2	22658504	A	T
2	22658605	G	C
2	22658722	A	G
2	22663834	C	T
2	22665544	A	G
2	22708226	T	C
2	22712110	C	T
2	22724211	C	A
2	22911400	G	T
2	22911401	C	A
2	22911402	C	A
2	22911403	A	G
2	22960975	A	T
2	22991463	C	T
2	22994753	T	C
2	23008272	G	A
2	23008282	T	C
2	23037424	A	T
2	23037532	C	T
2	23306555	A	G
2	23354549	G	A
2	23396057	C	T
2	23710829	G	T
2	23741431	T	C
2	23741467	G	A
2	23792739	G	C
2	23847154	C	T
2	23858275	T	C
2	23986258	G	A
2	23986331	G	C
2	23986375	C	G
2	23989503	A	G
2	24008942	A	G
2	24009389	C	T
2	24034918	A	C
2	24109729	G	T
2	24145304	G	A
2	24145389	C	A
2	24147225	T	G
2	24154956	T	G
2	24270595	G	T
2	24270814	A	G
2	24313063	A	C
2	24394318	A	G
2	24394321	G	T
2	24394351	G	A
2	24546477	T	C
2	24546478	C	G
2	24633699	C	T
2	24638088	C	T
2	24697013	A	G
2	24697014	A	G
2	24697113	C	T
2	24780780	A	G
2	24803479	T	A
2	24803522	T	G
2	24804565	T	C
2	24813059	A	C
2	24813174	G	A
2	24813208	T	A
2	24874916	T	C
2	24874943	C	T
2	24883824	A	G
2	24884013	G	A
2	24884049	T	G
2	24887926	T	G
2	24891110	A	T
2	24903944	G	C
2	24903969	C	G
2	24904237	C	A
2	24904245	C	A
2	24912631	G	C
2	24937545	T	G
2	24946362	G	A
2	24973611	C	T
2	24973644	G	A
2	25061309	T	A
2	25061390	T	C
2	25061414	G	A
2	25102464	C	A
3	90719	A	G
3	90857	G	A
3	316689	G	A
3	502692	G	A
3	532522	A	G
3	532534	A	G
3	532555	A	C
3	846572	G	A
3	846705	T	C
3	900322	T	A
3	977162	C	T
3	977178	T	G
3	1208614	C	G
3	1223810	G	A
3	1527018	C	A
3	1892597	G	T
3	1976988	T	C
3	2231731	A	G
3	2232161	A	C
3	2480096	G	A
3	2778571	G	C
3	2801099	A	C
3	2867395	G	A
3	2867401	A	G
3	2872658	T	C
3	2872661	C	T
3	2872681	C	A
3	3005120	T	C
3	3005142	G	C
3	3005183	G	A
3	3005196	C	A
3	3005210	T	G
3	3005219	G	A
3	3068140	A	C
3	3093638	C	A
3	3099527	T	G
3	3099542	T	C
3	3099546	C	T
3	3115114	A	G
3	3198179	C	T
3	3242479	T	G
3	3299017	G	A
3	3299020	G	A
3	3336530	G	T
3	3336538	A	G
3	3336543	A	G
3	3336572	T	C
3	3336600	A	T
3	3336602	C	T
3	3336620	T	G
3	3353400	A	C
3	3404825	G	A
3	3462281	G	A
3	3523275	G	T
3	3541689	C	T
3	3663495	T	C
3	3663502	T	C
3	3682128	C	T
3	3726192	A	G
3	3741575	T	G
3	3741611	C	T
3	3743614	A	G
3	3743635	A	G
3	3823889	C	T
3	3835371	G	A
3	3840554	A	T
3	3936499	A	G
3	3973787	C	T
3	4008856	G	A
3	4062583	G	T
3	4086259	C	T
3	4144079	T	G
3	4190649	T	C
3	4190738	C	T
3	4190786	G	A
3	4270391	G	A
3	4270505	C	G
3	4313193	A	G
3	4378054	C	G
3	4378249	A	C
3	4379101	C	A
3	4379110	G	C
3	4400476	C	T
3	4400490	A	T
3	4426119	C	T
3	4434044	T	C
3	4434048	G	C
3	4467551	T	C
3	4516730	T	G
3	4517457	G	C
3	4588274	G	A
3	4592806	A	G
3	4592852	T	C
3	4597501	C	T
3	4625828	A	C
3	4625880	C	T
3	4666048	G	C
3	4666102	C	G
3	4688219	T	C
3	4692779	T	A
3	4712289	C	G
3	4814307	A	T
3	4814339	G	T
3	4817528	A	G
3	4817534	G	T
3	4818978	C	G
3	4828722	C	T
3	4909186	A	G
3	4959279	A	T
3	5048188	T	G
3	5079906	T	C
3	5166792	T	C
3	5166800	C	T
3	5167044	C	T
3	5167114	C	T
3	5167120	T	C
3	5178022	T	C
3	5272701	A	G
3	5272849	A	G
3	5272862	G	A
3	5538762	C	G
3	5794439	T	C
3	7406388	G	A
3	7406390	G	T
3	7406412	T	G
3	7520154	A	T
3	7566798	A	G
3	7585073	T	C
3	7598324	A	G
3	7698647	C	A
3	9345145	T	C
3	9568834	C	T
3	9568854	A	G
3	10040496	G	A
3	10257752	A	G
3	10421576	C	A
3	10423097	C	A
3	10423209	G	T
3	10423233	C	T
3	10423235	A	C
3	10431528	T	A
3	10441761	A	G
3	10441769	G	T
3	10569225	C	A
3	10569242	C	T
3	10572492	C	T
3	10572575	G	T
3	10572896	G	A
3	10572926	G	A
3	10574391	A	T
3	10574407	A	T
3	10574415	T	C
3	10574521	A	G
3	10574523	G	C
3	10574701	G	A
3	10579084	C	G
3	10614170	C	A
3	10614217	G	C
3	10614254	T	G
3	10645555	G	T
3	10830845	G	A
3	10830855	A	G
3	10867729	A	T
3	10887095	A	G
3	10887096	A	G
3	10887121	A	G
3	10887154	C	A
3	10904998	C	T
3	10905021	T	C
3	10912992	G	T
3	10924284	T	A
3	11134095	A	G
3	11134407	A	C
3	11168445	C	T
3	11191202	T	C
3	11219719	C	A
3	11256891	A	G
3	11269762	G	C
3	11335798	A	G
3	11354953	G	T
3	11354955	C	G
3	11444573	C	T
3	11444609	A	G
3	11444654	A	G
3	11518562	C	A
3	11518593	T	C
3	11542474	C	T
3	11545219	C	G
3	11561414	A	G
3	11561428	A	G
3	11561441	G	C
3	11651817	G	A
3	11756743	G	A
3	11756809	T	C
3	11757438	A	G
3	11757477	C	T
3	11757503	C	T
3	11757507	G	A
3	11757573	A	G
3	11757597	C	T
3	11757630	A	T
3	11778563	A	G
3	11788586	T	C
3	11788623	C	G
3	11790094	G	T
3	11815823	A	T
3	11884883	C	T
3	11952755	T	C
3	11986864	G	A
3	12011596	G	T
3	12018478	T	A
3	12019024	A	C
3	12019126	A	G
3	12028377	C	G
3	12028416	G	T
3	12028521	G	C
3	12069727	G	C
3	12069772	T	A
3	12294885	A	G
3	12294902	A	G
3	12351623	G	C
3	12395461	G	A
3	12499993	G	T
3	12500043	C	T
3	12504219	A	T
3	12536270	C	T
3	12536294	G	C
3	12545319	C	G
3	12597305	T	G
3	12597393	C	T
3	12597602	T	C
3	12632960	C	G
3	12632967	T	C
3	12649015	G	A
3	12703734	G	T
3	12762544	C	A
3	12827984	T	C
3	12829629	T	C
3	12864306	T	C
3	12864309	T	C
3	12864326	A	G
3	12864343	G	A
3	12866496	A	G
3	12866569	T	C
3	12866629	G	T
3	12911355	A	T
3	12911369	A	G
3	12911380	G	A
3	12911393	T	G
4	96109	C	T
4	96138	A	G
4	97137	C	A
4	98473	T	C
4	99684	A	G
4	99685	G	A
4	99715	G	A
4	216614	C	T
4	216704	T	C
4	217195	T	C
4	276161	C	A
4	276327	T	A
4	433338	A	G
4	433445	C	T
4	440483	C	T
4	577584	C	T
4	577606	C	G
4	632087	T	C
4	632206	G	T
4	741061	C	T
4	741130	A	G
4	819626	C	T
4	1415323	A	C
4	1577335	A	G
4	1577352	T	A
4	1577425	T	C
4	1577430	C	T
4	1678916	A	G
4	1679770	A	C
4	1679874	T	C
4	1679882	G	T
4	1861278	A	G
4	1864386	C	T
4	1867187	A	C
4	1924426	T	C
4	2118642	C	T
4	2229325	T	G
4	2229336	T	A
4	2250790	G	T
4	2250824	C	G
4	2263878	G	A
4	2263998	C	A
4	2541684	C	T
4	2560598	C	T
4	2560618	C	T
4	2579326	G	A
4	2637937	C	G
4	2734486	C	T
4	2746325	C	T
4	2748075	A	G
4	2883747	G	A
4	2888696	A	G
4	2962048	T	C
4	3028841	T	C
4	3029110	G	C
4	3029111	G	C
4	3285262	G	A
4	3291020	G	A
4	3293785	T	C
4	3296470	G	C
4	3459189	G	A
4	3584538	C	T
4	3672141	T	G
4	3673180	G	A
4	3751551	T	C
4	3774244	C	G
4	4169269	T	C
4	4174744	T	C
4	4176936	C	G
4	4239382	G	A
4	4350728	C	T
4	4350733	T	C
4	4350745	A	C
4	4350748	C	T
4	4431074	A	G
4	4514809	A	G
4	4516129	A	T
4	4584245	G	T
4	4611788	A	G
4	4611820	C	G
4	4624560	A	G
4	4624561	T	C
4	4704835	A	T
4	4704872	T	C
4	4819069	A	G
4	4842585	T	C
4	4863009	G	A
4	4937175	C	G
4	4946696	C	A
4	5178138	G	C
4	5178163	C	T
4	5200097	G	A
4	5288277	C	T
4	5299070	T	C
4	5299105	A	C
4	5320844	C	G
4	5320876	C	T
4	5367968	C	T
4	5372413	T	C
4	5376387	T	C
4	5389342	G	A
4	5392625	A	C
4	5434358	A	T
4	5434378	T	C
4	5434458	G	C
4	5478382	T	C
4	5538991	T	C
4	5562687	A	T
4	5562713	G	C
4	5562735	C	T
4	5584306	C	T
4	5598737	T	C
4	5630955	G	C
4	5650116	G	A
4	5650215	T	C
4	5695940	C	T
4	5718911	A	T
4	5742486	A	G
4	5746384	A	G
4	5750059	A	G
4	5786352	T	C
4	5786379	A	T
4	5793899	A	G
4	5800920	C	A
4	5801025	G	A
4	5844604	A	G
4	5881391	C	A
4	5881393	A	C
4	5885932	G	A
4	5930481	C	A
4	5933821	A	T
4	5958500	A	C
4	5958588	A	C
4	6023226	G	A
4	6023269	T	C
4	6042234	T	C
4	6043812	A	G
4	6044289	C	T
4	6044314	G	C
4	6088860	C	A
4	6089413	G	A
4	6161704	G	C
4	6161716	T	G
4	6161717	T	G
4	6161731	G	C
4	6283275	T	C
4	6288803	A	G
4	6340790	G	A
4	6367947	A	G
4	6423632	A	G
4	6423995	A	G
4	6502207	G	C
4	6526527	A	G
4	6740362	A	T
4	6740445	T	C
4	6743451	C	T
4	6748390	T	G
4	6777150	G	A
4	6778142	C	G
4	6809368	A	G
4	6809723	G	A
4	6881190	G	T
4	7001784	C	A
4	7176289	A	G
4	7185316	A	C
4	7347213	C	G
4	7347311	G	A
4	7347472	G	A
4	7545967	G	A
4	7584304	T	C
4	7625268	A	G
4	7629814	T	C
4	7807780	T	A
4	7807956	T	A
4	7807957	A	C
4	7807958	T	A
4	7807964	A	G
4	7821394	T	A
4	8216069	A	G
4	8336496	T	C
4	8336509	T	A
4	8336518	C	T
4	8369035	A	G
4	8384162	A	T
4	8522729	T	C
4	8661967	T	C
4	8698547	T	C
4	8699795	A	G
4	8803807	C	T
4	8803827	A	G
4	9008523	T	C
4	9032109	A	C
4	9161860	G	A
4	9201794	T	G
4	9201842	A	T
4	9201844	T	A
4	9201850	T	G
4	9219857	G	C
4	9251190	G	A
4	9267099	T	A
4	9267154	G	A
4	9267188	T	C
4	9336100	C	A
4	9417683	C	G
4	9450337	C	T
4	9452584	C	T
4	9463466	G	C
4	9509581	A	G
4	9773876	C	T
4	9797734	T	C
4	9995514	C	A
4	9995572	A	G
4	9995594	T	C
4	9998160	G	A
4	9998316	C	G
4	10031242	A	G
4	10177199	G	C
4	10199712	A	T
4	10199823	G	A
4	10221062	C	T
4	10223104	G	A
4	10251721	C	T
4	10252273	A	G
4	10252292	A	G
4	10283390	C	T
4	10358410	A	G
4	10371569	G	A
4	10371619	G	A
4	10576085	G	C
4	10576109	C	T
4	10576151	C	A
4	10576154	G	A
4	10719353	G	A
4	10814666	C	T
4	10814673	A	G
4	10817490	A	G
4	10990519	C	T
4	11010710	T	G
4	11010861	T	A
4	11076153	T	G
4	11231466	G	T
4	11231674	G	C
4	11389395	G	A
4	11389638	A	G
4	11444376	T	C
4	11483335	C	A
4	11498893	G	A
4	11502427	A	G
4	11504947	T	A
4	11527177	G	A
4	11605727	T	C
4	11674474	G	A
4	11738889	T	A
4	11851828	C	T
4	11896969	G	A
4	11896996	T	A
4	11947928	T	G
4	12059541	T	G
4	12140738	C	T
4	12320514	G	C
4	12343940	G	C
4	12343941	G	C
4	12364894	A	G
4	12402788	C	A
4	12482544	T	G
4	12558786	C	T
4	12558820	G	C
4	12562927	C	T
4	12685836	G	A
4	13029449	A	G
4	13214538	T	C
4	13256354	G	A
4	13390916	G	A
4	13395026	A	G
4	13395027	C	G
4	13400989	A	C
4	13428500	A	G
4	13428502	G	A
4	13511158	C	T
4	13513315	C	T
4	13513533	T	A
4	13571268	A	T
4	13571280	T	G
4	13571329	A	G
4	13612857	T	G
4	13618200	T	C
4	13621180	T	A
4	13624312	A	G
4	13695949	T	C
4	13695996	C	T
4	13729996	T	C
4	13775960	A	C
4	13775961	G	A
4	13776146	T	A
4	13776161	C	G
4	14476723	G	T
4	14476828	T	G
4	14591016	C	T
4	14671439	A	G
4	14718416	C	A
4	14718457	A	G
4	14747109	T	C
4	14748182	A	G
4	14783596	C	T
4	14829623	C	T
4	14907477	C	G
4	14911669	G	C
4	14911694	C	G
4	14911945	A	G
4	14912063	A	G
4	14912363	G	A
4	14912729	T	A
4	14989381	A	G
4	14989466	A	C
4	15046802	T	C
4	15135409	T	G
4	15192541	T	A
4	15217504	A	G
4	15217567	A	G
4	15217621	G	A
4	15218927	C	G
4	15255046	A	C
4	15255162	T	G
4	15303635	G	C
4	15343471	C	T
4	15343472	A	C
4	15343473	C	T
4	15343475	C	T
4	15429977	T	C
4	15450366	A	G
4	15572484	G	C
4	15572502	A	G
4	15572752	T	C
4	15684641	A	G
4	15735352	G	A
4	15763058	C	A
4	15811362	G	A
4	15815767	G	T
4	15840851	C	T
4	15869203	C	A
4	15926678	T	C
4	15991408	G	C
4	15997878	A	T
4	16021551	G	T
4	16102486	G	A
4	16102627	A	T
4	16164904	C	G
4	16208230	C	T
4	16208233	T	C
4	16208768	A	C
4	16214879	T	A
4	16445808	G	A
4	16445825	G	T
4	16461919	G	A
4	16464268	C	G
4	16483883	A	C
4	16483928	C	G
4	16483970	A	G
4	16483984	T	C
4	16483987	G	A
4	16512456	G	C
4	16678591	C	G
4	16679038	G	A
4	16751914	T	C
4	16755834	A	G
4	16763598	G	A
4	16782366	A	G
4	16785132	A	C
4	16786200	C	T
4	16786795	T	A
4	16792468	A	T
4	16792513	G	T
4	16799328	A	G
4	16799468	C	T
4	16825146	G	C
4	16846338	C	T
4	16932161	T	C
4	16961016	T	C
4	16963622	T	C
4	16988920	T	G
4	17020532	T	A
4	17091432	A	G
4	17091441	A	G
4	17095806	T	A
4	17504081	T	C
4	17528971	T	C
4	17528972	A	G
4	17571445	G	C
4	17590783	G	A
4	17590870	G	A
4	17590881	C	T
4	17839009	G	A
4	18221284	T	C
4	18256092	A	G
4	18259068	C	T
4	18348577	G	A
4	18348578	G	T
4	18348604	C	A
4	18348605	G	A
4	18378967	G	C
4	18393886	A	C
4	18423582	A	T
4	18424250	A	T
4	18427313	A	C
4	18427413	A	G
4	18427430	A	T
4	18448125	G	A
4	18448137	G	A
4	18945466	T	C
4	18945750	G	C
4	19067182	A	C
4	19067385	C	T
4	19106043	A	T
4	19157942	G	A
4	19160466	G	C
4	19160559	A	G
4	19198216	G	T
4	19208176	G	A
4	19208777	G	C
4	19249290	A	T
4	19249325	T	C
4	19289471	T	A
4	19289764	G	T
4	19329444	T	C
4	19400218	G	A
4	19420420	T	A
4	19420437	T	A
4	19454158	G	A
4	19460767	T	C
4	19571897	A	G
4	19583857	A	G
4	19621299	C	G
4	19660606	C	T
4	19670937	C	T
4	19694877	T	C
4	19695019	G	C
4	19695681	C	T
4	19702633	A	G
4	19702681	T	C
4	19702813	G	C
4	19713991	C	T
4	19714822	T	C
4	19736393	T	C
4	19744784	A	G
4	19763247	G	A
4	19768898	C	T
4	19768903	A	G
4	19768905	A	G
4	19769929	G	A
4	19769943	G	A
4	19818083	A	G
4	19846551	A	G
4	19941370	A	C
4	19941372	C	G
4	19945164	A	G
4	19945167	G	A
4	19945188	G	C
4	19945287	A	G
4	19990900	A	G
4	19990933	T	C
4	19990957	A	G
4	20071510	G	T
4	20109472	C	G
4	20109486	A	C
4	20109641	T	C
4	20130423	G	T
4	20133405	T	C
4	20159020	A	G
4	20192296	C	T
4	20200637	G	A
4	20270234	A	C
4	20290213	T	C
4	20356679	C	T
4	20356694	A	G
4	20386393	T	C
4	20386409	C	T
4	20388149	A	G
4	20388169	G	A
4	20392954	A	G
4	20400272	A	G
4	20412742	C	T
4	20432163	T	C
4	20432191	A	G
4	20435881	T	C
4	20455697	C	T
4	20458256	A	G
4	20458549	T	G
4	20462107	G	T
4	20511713	C	A
4	20511745	T	C
4	20520100	A	G
4	20521008	A	T
4	20594825	G	C
4	20594850	T	C
4	20599553	G	T
4	20615081	G	T
4	20623379	T	C
4	20623439	T	G
4	20623453	G	A
4	20633496	A	G
4	20657255	C	T
4	20659772	G	A
4	20660328	T	A
4	20679543	C	G
4	20679997	C	A
4	20680975	T	C
4	20687675	A	G
4	20700339	C	T
4	20718433	T	C
4	20774589	A	G
5	85932	A	G
5	112752	T	A
5	148477	T	C
5	205622	C	T
5	224031	G	A
5	224052	A	G
5	224070	T	C
5	239728	G	C
5	248642	A	T
5	248656	G	T
5	248787	C	G
5	250882	G	C
5	250890	C	T
5	250896	T	A
5	306421	T	A
5	306426	C	G
5	324039	A	T
5	360027	C	T
5	360690	T	C
5	360743	G	A
5	407752	C	G
5	415392	A	G
5	417986	T	C
5	417995	A	T
5	418197	C	G
5	418242	T	C
5	418244	A	G
5	447849	A	G
5	468520	G	T
5	468534	A	T
5	468535	T	C
5	468586	G	C
5	468604	C	A
5	473323	A	G
5	473335	G	A
5	482403	G	A
5	553242	C	G
5	571884	G	A
5	582316	C	T
5	598350	T	C
5	598362	C	T
5	598542	T	C
5	604066	T	A
5	604069	A	G
5	623847	T	C
5	649938	T	G
5	688040	A	T
5	716449	T	C
5	731963	A	G
5	733026	C	A
5	737886	C	T
5	758040	C	A
5	763706	A	C
5	763737	A	T
5	782132	G	C
5	840667	C	T
5	867022	A	T
5	891162	G	C
5	917034	A	G
5	943394	A	C
5	945919	C	T
5	979045	T	A
5	1052294	C	T
5	1054964	C	A
5	1057483	A	G
5	1063092	A	G
5	1063166	T	A
5	1063183	G	A
5	1063193	T	C
5	1073380	A	G
5	1084323	A	G
5	1099941	G	C
5	1108229	C	T
5	1116034	C	T
5	1116371	T	C
5	1116395	T	C
5	1116620	C	T
5	1123347	A	T
5	1123374	G	A
5	1123413	G	A
5	1142734	C	A
5	1148229	C	A
5	1148309	T	C
5	1149767	T	G
5	1154555	G	A
5	1182725	C	A
5	1224596	T	C
5	1292492	A	G
5	1293644	C	T
5	1301005	A	C
5	1375752	T	C
5	1385660	G	A
5	1388664	T	G
5	1391891	C	T
5	1397482	G	A
5	1416510	T	C
5	1422358	G	T
5	1422385	C	A
5	1428915	A	C
5	1438984	C	T
5	1438987	G	C
5	1439023	G	C
5	1439024	G	T
5	1490082	T	C
5	1603576	A	G
5	1603604	T	G
5	1613316	A	C
5	1617914	G	A
5	1680875	A	G
5	1718179	T	A
5	1718194	A	G
5	1718198	C	T
5	1735464	G	C
5	1770293	C	T
5	1816930	T	C
5	1886347	A	G
5	1912279	G	T
5	1918644	A	G
5	1922207	C	A
5	1932320	T	C
5	2007116	C	T
5	2007496	C	T
5	2011767	C	T
5	2013073	C	G
5	2013158	G	A
5	2200395	T	C
5	2236945	C	G
5	2236956	A	C
5	2255776	C	T
5	2296520	T	G
5	2303717	A	T
5	2303739	C	T
5	2318711	C	T
5	2327642	G	A
5	2327716	T	A
5	2338384	A	G
5	2360497	T	C
5	2433707	G	C
5	2454439	C	T
5	2476002	T	G
5	2477045	A	G
5	2478540	G	A
5	2479161	A	G
5	2479175	A	G
5	2545636	C	T
5	2643559	T	C
5	2643569	G	A
5	2698774	A	G
5	2734692	C	T
5	2832184	C	T
5	2832349	T	C
5	2844753	A	G
5	2845003	T	A
5	2856160	C	T
5	3032270	C	T
5	3048110	T	A
5	3048195	G	C
5	3048202	C	A
5	3048245	G	A
5	3048251	C	T
5	3048296	A	G
5	3095275	C	T
5	3097953	G	A
5	3097974	T	C
5	3101828	T	G
5	3101942	C	G
5	3207754	T	C
5	3367581	C	T
5	3403320	G	T
5	3440689	A	G
5	3486972	C	T
5	3487095	T	C
5	3487097	C	G
5	3587843	A	G
5	3592551	C	T
5	3592666	A	G
5	3643428	A	C
5	3648317	A	T
5	3656875	T	C
5	3671589	G	T
5	3678927	G	A
5	3746995	A	G
5	3756920	T	C
5	3825118	C	T
5	3827729	C	A
5	3827733	A	G
5	3900498	C	G
5	3935360	C	T
5	3936134	T	C
5	3936170	T	C
5	3936173	A	T
5	3949567	C	T
5	3954589	G	C
5	3954596	C	A
5	3954634	T	A
5	3993002	G	T
5	3993131	G	A
5	4109601	C	A
5	4177897	C	T
5	4178035	G	C
5	4223419	C	T
5	4232949	T	C
5	4258058	T	G
5	4290102	C	T
5	4435396	T	C
5	4457350	C	T
5	4479412	G	A
5	4502574	A	T
5	4647941	G	A
5	4710181	T	C
5	4804256	A	G
5	4804462	C	T
5	4814371	C	T
5	4814389	C	T
5	4820890	T	C
5	4839922	A	G
5	4840048	A	G
5	4877748	G	A
5	4990635	G	A
5	5153116	G	A
5	5153118	G	C
5	5177704	G	A
5	5178332	G	A
5	5178375	T	G
5	5178940	T	G
5	5179150	T	C
5	5179386	T	C
5	5179402	T	C
5	5278195	A	G
5	5662479	G	A
5	5662485	C	G
5	5717358	T	G
5	5877013	G	A
5	5877096	A	T
5	5898074	G	A
5	5898090	A	T
5	5898117	A	G
5	5953917	A	T
5	5953940	G	T
5	5974765	A	T
5	6066948	A	T
5	6573432	C	G
5	6626825	G	C
5	6652918	A	T
5	6652923	A	T
5	6663916	G	A
5	6707076	T	A
5	6707086	A	G
5	6753677	T	C
5	6790374	G	C
5	6790548	C	T
5	6992170	C	A
5	6992173	C	T
5	6994902	A	T
5	7212649	G	C
5	7239598	G	A
5	7388984	G	C
5	7461518	C	T
5	7509589	A	G
5	7551254	G	T
5	7585636	A	C
5	7634469	G	A
5	9059567	T	C
5	9090455	A	G
5	10260401	T	C
5	10266222	C	G
5	10318102	T	A
5	10318105	A	G
5	10340320	G	C
5	10411123	A	G
5	10411781	C	A
5	10486038	T	C
5	10495360	T	G
5	10520383	C	A
5	10664525	T	G
5	10700218	A	T
5	10903692	T	C
5	11020434	A	G
5	11020437	A	C
5	11020484	G	A
5	11148334	C	T
5	11160966	C	T
5	11211270	C	G
5	11211342	A	G
5	11371781	T	C
5	11412751	T	C
5	11412835	G	A
5	11438349	A	C
5	11438390	C	G
5	11513125	C	G
5	11590016	C	T
5	11590024	G	T
5	11590319	A	T
5	11667776	C	T
5	11667814	T	C
5	12389451	C	T
5	13329933	T	C
5	13329951	T	G
5	14277165	G	T
5	14277189	T	A
[truncated: 5,463 more rows]
