# Supplementary material for: Identification of single nucleotide polymorphism markers associated with resistance to bruchids (Callosobruchus spp.) in wild mungbean (Vigna radiata var. sublobata) and cultivated V. radiata through genotyping by sequencing and quantitative trait locus analysis
Source: BMC Plant Biol. 2016 Jul 15;16:159. doi: 10.1186/s12870-016-0847-8 (PMC4946214; doi:10.1186/s12870-016-0847-8)
Supplement: Additional file 3: Table S3. — Marker genotypes of families of the mapping populations TC1966 × NM92 and V2802 × NM94 at bruchid resistance loci. (XLSX 18 kb) [file 12870_2016_847_MOESM3_ESM.xlsx]

## Sheet: Title
Supplemental Table 3
Marker genotypes of families of the mapping populations TC1966 x NM92 and V2802 x NM94 at bruchid resistance loci

## Sheet: TC1966 x NM92
TC1966 x NM92
Family	CAPS12	DMB_SSR_H58	MB-87	OPW02a4	779	Vr34480	34458*
TC1966	RR	RR	RR	RR	RR	RR	RR
29	RR	RR	SS	SS	RR	RR	RR
32	RR	RR	SS	RR	RR	RR	RR
33	RR	RR	RR	RR	RR	RR	RR
34	RR	RR	RR	RR	RR	RR	RR
35	RR	RR	RR	RR	RR	RR	RR
38	RR	RR	RR	SS	RR	RR	RR
53	RR	RR	RR	SS	RR	RR	RR
54	RR	RR	RR	SS	RR	RR	RR
59	RR	RR	RR	RR	RR	RR	RR
60	RR	RR	RR	SS	SS	RR	SS
79	RR	RR	RR	RR	RR	RR	RR
81	RR	RR	RR	RR	RR	RR	RR
82	RR	RR	RR	RR	RR	RR	RR
83	RR	RR	RR	RR	RR	RR	SS
84	RR	RR	RR	RR	RR	RR	RR
97	RR	RR	RR	SS	RR	RR	RR
111	RR	RR	RR	RR	RR	RR	SS
112	RR	RR	RR	RR	RR	RR	RR
134	RR	RR	RR	RR	RR	RR	RR
185	RR	RR	RR	RR	RR	RR	RR
186	RR	RR	RR	RR	RR	RR	RR
198	RR	RR	RR	RR	RR	RR	RR
153	RR	RR	SS	RR	RR	RR	RR
36	RR	RR	RR	RR	RR	RR	RR
20	RR	RR	RR	RR	RR	RR	RR
154	RR	RR	SS	RR	RR	RR	RR
90	H	RR	RR	SS	RR	RR	SS
30	RR	RR	SS	SS	RR	RR	RR
124	SS	SS	SS	SS	SS	SS	SS
108	SS	SS	SS	RR	SS	SS	SS
115	RR	RR	SS	RR	RR	RR	RR
55	SS	SS	SS	SS	SS	SS	RR
95	SS	SS	SS	SS	SS	SS	SS
106	SS	SS	SS	SS	SS	SS	SS
98	SS	SS	SS	SS	SS	SS	SS
42	SS	SS	SS	H	RR	RR	SS
14	SS	SS	SS	SS	SS	SS	SS
170	SS	SS	SS	SS	SS	SS	RR
49	SS	SS	SS	SS	SS	SS	SS
102	SS	SS	SS	SS	SS	SS	SS
15	SS	SS	SS	SS	SS	SS	SS
27	SS	SS	RR	RR	SS	SS	SS
57	SS	SS	SS	SS	RR	RR	SS
151	SS	SS	SS	SS	SS	SS	SS
86	SS	SS	SS	H	SS	SS	SS
129	SS	SS	SS	SS	SS	SS	SS
46	SS	SS	SS	SS	SS	SS	SS
150	SS	SS	SS	SS	SS	SS	SS
12	SS	SS	SS	RR	SS	SS	SS
41	SS	SS	SS	SS	SS	SS	SS
51	SS	SS	SS	SS	SS	SS	SS
195	SS	SS	SS	SS	SS	SS	SS
71	SS	SS	SS	SS	SS	SS	RR
37	H	SS	H	SS	RR	RR	SS
76	SS	SS	SS	SS	SS	SS	SS
88	SS	SS	SS	SS	SS	SS	SS
48	SS	SS	SS	SS	SS	SS	SS
87	SS	SS	SS	RR	SS	SS	SS
28	SS	SS	RR	SS	SS	SS	SS
72	SS	SS	SS	RR	SS	SS	SS
47	SS	SS	SS	RR	SS	SS	SS
NM92	SS	SS	SS	SS	SS	SS	SS
Correlation with CAPS12 genotype (%)		96.7213	85.2459	72.1311	91.8033	93.4426	86.8852

## Sheet: V2802 x NM94
V2802 x NM94
Family	CAPS12	779	DMB_SSR_H58	Vr34480*	34458*
V2802	RR	RR	RR	RR	RR
1	RR	RR	RR	RR	RR
3	RR	RR	RR	RR	RR
6	RR	SS	RR	RR	RR
8	RR	RR	RR	RR	RR
9	RR	RR	RR	RR	RR
10	RR	RR	RR	RR	RR
13	RR	RR	RR	RR	RR
14	RR	RR	RR	RR	RR
24	RR	RR	RR	RR	RR
26	RR	RR	RR	RR	RR
28	RR	RR	RR	RR	RR
29	RR	RR	RR	RR	RR
30	RR	RR	RR	RR	RR
36	RR	RR	RR	RR	RR
40	RR	RR	RR	RR	RR
41	RR	RR	RR	RR	RR
50	RR	RR	RR	RR	RR
51	RR	RR	RR	RR	RR
52	RR	RR	RR	RR	RR
57	RR	RR	RR	RR	RR
59	RR	RR	RR	RR	RR
62	RR	RR	RR	RR	RR
63	RR	RR	RR	RR	RR
65	RR	RR	RR	RR	RR
67	RR	RR	RR	RR	RR
69	RR	RR	RR	RR	RR
78	RR	RR	RR	RR	RR
82	RR	RR	RR	RR	RR
85	RR	RR	RR	RR	RR
88	RR	RR	RR	RR	RR
89	RR	RR	RR	RR	RR
90	RR	RR	RR	RR	RR
93	RR	RR	RR	RR	RR
99	RR	RR	RR	RR	RR
113	RR	RR	RR	RR	RR
119	RR	RR	RR	RR	RR
120	RR	RR	RR	RR	RR
124	RR	RR	RR	RR	RR
127	RR	RR	RR	RR	RR
128	RR	RR	RR	RR	SS
130	RR	RR	RR	RR	RR
131	RR	RR	RR	RR	RR
135	RR	RR	RR	RR	RR
136	RR	RR	RR	RR	RR
137	RR	RR	RR	RR	RR
140	RR	RR	RR	RR	RR
143	RR	RR	RR	RR	RR
147	RR	RR	RR	RR	RR
148	RR	RR	RR	RR	RR
149	RR	RR	RR	RR	RR
43	RR	RR	RR	RR	RR
64	RR	RR	RR	RR	RR
72	RR	RR	RR	RR	RR
145	H	RR	RR	RR	SS
141	SS	SS	SS	SS	SS
115	H	RR	RR	RR	SS
111	RR	RR	RR	RR	RR
106	SS	SS	SS	SS	SS
122	SS	SS	SS	SS	SS
60	SS	RR	SS	RR	SS
123	SS	RR	SS	SS	SS
142	SS	SS	SS	SS	SS
110	SS	SS	SS	SS	SS
84	SS	SS	SS	SS	SS
61	SS	SS	SS	SS	SS
117	SS	SS	SS	SS	SS
139	SS	SS	SS	SS	SS
35	SS	SS	SS	SS	SS
134	SS	SS	SS	SS	SS
33	SS	SS	SS	SS	SS
132	SS	SS	SS	SS	SS
121	SS	SS	SS	SS	SS
38	SS	SS	SS	SS	SS
83	SS	SS	SS	SS	SS
125	SS	SS	SS	SS	SS
116	SS	SS	SS	SS	SS
107	SS	SS	SS	SS	SS
92	H	RR	SS	RR	SS
56	SS	SS	SS	SS	SS
146	SS	SS	SS	SS	SS
7	SS	SS	SS	SS	SS
94	SS	SS	SS	SS	SS
133	SS	SS	SS	SS	SS
81	SS	SS	SS	SS	SS
129	SS	SS	SS	SS	SS
96	SS	SS	SS	SS	SS
37	SS	SS	SS	SS	SS
47	SS	SS	SS	SS	SS
86	SS	RR	SS	RR	SS
114	SS	SS	SS	SS	SS
150	SS	SS	SS	SS	SS
76	SS	SS	SS	SS	SS
49	SS	SS	SS	SS	SS
4	SS	SS	SS	SS	SS
32	SS	SS	SS	SS	SS
87	SS	SS	SS	SS	SS
68	H	RR	SS	RR	SS
54	SS	SS	SS	SS	SS
71	SS	SS	SS	SS	SS
80	SS	SS	SS	SS	SS
91	SS	SS	SS	SS	SS
11	SS	SS	SS	SS	SS
104	SS	SS	SS	SS	SS
66	SS	SS	SS	SS	SS
70	SS	SS	SS	SS	SS
5	SS	SS	SS	SS	SS
108	SS	SS	SS	SS	SS
21	SS	SS	SS	SS	SS
126	SS	SS	SS	SS	SS
17	SS	SS	SS	SS	SS
18	SS	SS	SS	SS	SS
45	SS	SS	SS	SS	SS
42	SS	SS	SS	SS	SS
98	SS	SS	SS	SS	SS
101	SS	RR	SS	SS	SS
103	SS	SS	SS	SS	SS
100	SS	SS	SS	SS	SS
75	SS	SS	SS	SS	SS
97	SS	SS	SS	SS	SS
53	SS	SS	SS	SS	SS
74	SS	SS	SS	SS	SS
46	SS	SS	SS	SS	SS
27	SS	RR	SS	RR	SS
102	SS	RR	SS	SS	SS
39	SS	SS	SS	SS	SS
2	SS	SS	SS	SS	SS
31	SS	SS	SS	SS	SS
73	SS	SS	SS	SS	SS
55	SS	SS	SS	SS	SS
77	SS	SS	SS	SS	SS
109	SS	SS	SS	SS	SS
20	SS	SS	SS	SS	SS
16	SS	SS	SS	SS	SS
44	SS	SS	SS	SS	SS
19	SS	SS	SS	SS	SS
58	SS	SS	SS	SS	SS
23	SS	SS	SS	SS	SS
105	SS	SS	SS	SS	SS
112	SS	SS	SS	SS	SS
NM94	SS	SS	SS	SS	SS
Correlation with CAPS12 genotype (%)		92.0863	97.1223	94.964	96.4029
